# Supplementary material for: Expression of USP25 associates with fibrosis, inflammation and metabolism changes in IgG4-related disease
Source: Nat Commun. 2024 Mar 23;15:2627. doi: 10.1038/s41467-024-45977-7 (PMC10960850; doi:10.1038/s41467-024-45977-7)
Supplement: Supplementary file 4 — Supplementary Data 1 [file 41467_2024_45977_MOESM4_ESM.xlsx]

## Sheet: human DEGs
Supplementary Data 1. The RNA-seq data of HCs and IgG4-RD patients B cells
GeneID|Symbol	log2FoldChange(IgG4/HC)	pvalue	padj	HC1_fpkm	HC2_fpkm	HC3_fpkm	HC4_fpkm	HC5_fpkm	IgG4-1_fpkm	IgG4-2_fpkm	IgG4-3_fpkm	IgG4-4_fpkm	IgG4-5_fpkm	HC1_count	HC2_count	HC3_count	HC4_count	HC5_count	IgG4-1_count	IgG4-2_count	IgG4-3_count	IgG4-4_count	IgG4-5_count
ENSG00000253692.3|IGHEP1	3.43525	2.84651e-05	0.0041549	0.248244	0	0.402663	0	0	1.33997	0.794228	1.58421	0.981452	3.2832	5	0	7	0	0	21	13	31	19	67
ENSG00000285531.1|ENSG00000285531	1.25624	0.000199013	0.0142218	8.07555	8.29366	6.0733	6.52388	4.70542	16.7512	18.0874	13.9753	28.0889	7.24673	89	88	54	70	55	153	164	156	318	86
ENSG00000263393.1|ENSG00000263393	1.79224	9.85135e-06	0.00191274	0.720643	0.325733	0.495249	0.491936	0.655326	1.84532	1.93502	2.89813	2.16634	1.18529	12	5	7	8	12	25	26	47	36	21
ENSG00000254692.1|ENSG00000254692	-23.4645	9.08691e-15	4.67544e-11	1.48702	0	0	0	3.52875	0	0	0	0	0	118	0	0	0	296	0	0	0	0	0
ENSG00000274210.1|RNVU1-27	2.3542	3.11367e-05	0.00434875	0.843137	0.990539	0.164199	0.423287	3.71062	6.79192	4.38849	9.41617	5.11572	9.01704	5	5	1	2	19	27	18	46	26	47
ENSG00000233893.2|EZR-AS1	2.13944	0.0001634	0.0125016	0.305693	0.442417	0.238372	0.155106	1.16616	2.38849	1.69484	1.50001	4.57125	1.29727	4	5	2	2	13	21	15	16	50	15
ENSG00000259118.5|ENSG00000259118	1.14511	0.000194822	0.0140197	2.4803	1.72925	2.89059	2.58054	2.81228	4.49592	4.98083	7.48676	9.3143	3.64635	40	27	35	42	45	57	63	114	143	60
ENSG00000267769.1|ENSG00000267769	1.54468	3.18092e-05	0.00436443	0.229449	0.701837	1.46817	0.977539	1.02039	2.00826	2.70502	2.1445	3.68995	3.21277	4	10	18	15	16	25	33	32	56	51
ENSG00000221491.2|SNORA2C	2.14668	0.000376731	0.0210974	0.728718	0.432318	0	1.26833	0.481208	1.83275	3.18854	3.95787	3.8709	1.94494	3	2	0	5	3	7	11	16	16	9
ENSG00000286532.2|PARTICL	1.0695	0.000399606	0.0219901	0.579038	0.480194	0.607239	0.365176	0.446444	1.16849	0.58454	1.13925	1.21003	1.41126	23	18	19	14	19	38	19	44	48	59
ENSG00000143878.10|RHOB	1.17891	6.06337e-06	0.00141807	9.11528	22.3032	14.1918	11.4382	15.0948	33.9277	18.1603	28.1295	42.0447	50.6178	624	1462	771	763	1092	1925	1020	1944	2951	3726
ENSG00000283293.1|RN7SK	2.80142	2.25064e-05	0.00345674	0.708323	2.695	1.36649	0.256682	2.65195	1.29293	14.3541	5.73983	10.7658	27.5184	7	25	11	3	27	11	112	55	105	281
ENSG00000103426.12|CORO7-PAM16	2.49108	0.000957353	0.0405697	0.132048	0.139027	0.139396	0.158228	0.199238	0.127919	0.112502	3.35236	0.262489	1.01183	15	15	13	17	24	12	11	326	30	121
ENSG00000185262.9|UBALD2	1.19293	1.33405e-08	1.37281e-05	9.5796	12.9576	9.27088	16.0129	12.7576	29.1044	21.8781	28.0962	45.7217	25.6631	392	502	307	648	559	992	732	1154	1798	1053
ENSG00000228363.2|CHMP3-AS1	3.54103	2.48964e-07	0.000146398	0.817716	0.945515	0.446969	0.705997	0.409486	13.4918	2.66592	2.31619	4.13008	1.46806	20	22	9	17	11	553	62	66	118	45
ENSG00000289138.1|ENSG00000289138	1.41747	1.65583e-06	0.000560636	3.30387	2.51467	1.97169	2.74131	2.73164	10.382	6.16495	7.62114	8.7777	3.56324	158	115	75	128	138	411	242	368	430	183
ENSG00000179094.16|PER1	2.07837	0.000132475	0.0111741	8.24876	7.62361	5.42795	11.493	9.05094	37.1569	21.0433	70.04	42.7524	8.70459	449	500	311	792	511	1865	946	4931	2469	680
ENSG00000205710.4|C17orf107	1.83731	0.00100415	0.0412502	0	0.145034	0.115009	0.072009	0.087337	0.24861	0.126291	0.298024	0.418549	0.619986	0	13	9	7	9	20	10	28	36	57
ENSG00000198870.8|STKLD1	1.16425	0.000685745	0.0322222	0.500468	0.142458	0.30852	0.337917	0.243157	0.305076	0.311581	0.415573	0.487322	1.00895	15	9	8	10	14	21	19	17	36	40
ENSG00000206737.1|RNVU1-18	3.46319	0.00129757	0.0472659	0.074636	0.277703	0	0	0.824559	0	2.95307	1.11185	5.02296	10.8017	1	2	0	0	5	0	12	6	25	56
ENSG00000275538.1|RNVU1-19	2.66917	0.000282858	0.0176409	0	0.382627	0.19493	0.341684	1.89991	4.28986	1.51074	6.47596	2.17468	5.42674	0	2	1	2	10	18	6	32	11	29
ENSG00000069399.15|BCL3	1.08852	5.06377e-05	0.00563337	6.12039	9.18398	3.96556	7.89382	4.13367	18.112	11.1496	15.2264	16.089	8.29125	204	325	120	259	173	498	301	550	605	408
ENSG00000206585.1|RNVU1-7	3.25335	0.000200983	0.0143129	0.364568	0.720995	0	0.071218	0.253966	0.338203	2.86207	0.895278	4.87528	10.9398	2	4	0	1	2	2	12	5	24	56
ENSG00000198841.4|KTI12	1.008	2.92116e-07	0.000162488	2.34602	3.47726	1.75466	2.27596	2.5338	4.28242	4.80613	5.01268	6.79531	5.27844	116	165	69	110	133	176	195	250	345	281
ENSG00000253439.1|CDC42P5	1.44387	0.00101203	0.0414086	1.08969	1.54307	0.600689	0.441335	1.04671	2.29805	2.90787	3.13387	3.9676	1.12472	18	24	8	7	18	31	39	51	66	20
ENSG00000214797.3|ENSG00000214797	-1.59066	6.15638e-06	0.00142365	0.984025	0.873289	0.843467	1.21621	2.13384	0.293286	0.513033	0.269524	0.678583	0.31481	80	68	55	97	183	20	35	23	57	28
ENSG00000131188.12|PRR7	1.25486	2.5693e-06	0.000777629	0.872537	0.887509	1.13126	0.687857	1.48615	1.8476	2.57703	1.7268	3.381	3.63817	34	34	34	28	58	54	81	67	125	152
ENSG00000211891.6|IGHE	3.12041	1.84776e-05	0.00299439	6.58933	1.64193	7.51273	2.06277	2.76442	31.3738	11.1492	19.7849	12.7701	122.618	270	65	245	82	120	1063	374	817	537	5387
ENSG00000289523.1|ENSG00000289523	1.34725	0.000294973	0.0181219	1.30741	1.67325	1.68886	1.02608	0.577961	4.0717	2.09205	3.5053	4.72895	2.23828	22	27	23	17	11	57	29	60	82	41
ENSG00000287099.1|ENSG00000287099	1.46578	0.000274425	0.0173783	0.676575	0.390834	0.673789	0.710419	1.21054	1.37737	2.0034	2.10867	3.96856	1.39907	14	8	11	14	26	23	33	43	81	30
ENSG00000287979.1|ENSG00000287979	3.03039	8.60991e-07	0.000361634	0.065306	0.360332	0.336787	0.389009	1.26514	4.01469	1.16149	3.96687	2.12849	10.3294	3	14	11	15	51	127	37	152	83	422
ENSG00000138166.6|DUSP5	1.90168	5.32382e-05	0.00579733	2.65287	4.67976	1.16965	5.18476	2.47695	15.9313	6.26756	8.88788	28.1299	4.92245	186	311	65	361	188	923	360	632	2032	372
ENSG00000270083.1|ENSG00000270083	1.43121	8.3743e-07	0.000361634	2.05775	2.15862	1.30932	1.98687	1.52535	4.90096	5.73854	3.73291	7.23645	4.24043	24	24	12	23	19	47	55	44	86	53
ENSG00000272256.1|ENSG00000272256	2.61922	1.66056e-05	0.00271238	0.441911	0.464542	0.175853	0.316253	0.557186	0.65045	1.43482	1.35267	8.11847	2.59029	10	10	3	7	13	12	25	29	171	58
ENSG00000180257.14|ZNF816	-1.05949	0.000148111	0.0119073	2.66172	3.04062	5.96909	4.29034	4.26281	2.31809	1.71369	1.17407	1.66329	3.09668	187	207	328	282	317	142	105	83	109	235
ENSG00000115009.13|CCL20	-6.26654	1.19455e-05	0.00211939	0.330664	1.55187	0.227976	0.892442	0	0	0	0	0	0	8	37	4	19	0	0	0	0	0	0
ENSG00000262265.2|ENSG00000262265	1.26916	0.000791018	0.0355457	0.668719	0.223338	0.267444	0.374021	0.490992	1.09936	0.919014	0.948513	1.62184	0.624078	37	12	12	20	29	50	41	52	91	37
ENSG00000134489.7|HRH4	-2.84039	0.000129059	0.0110215	0.079085	0.194677	0.205112	0.534804	0.752909	0.059808	0.029543	0.109726	0	0.030964	9	20	18	56	85	6	3	12	0	4
ENSG00000235917.1|MTCO2P11	1.52265	0.00103091	0.0417662	0.330931	0.339275	0.296219	0.316327	0.385491	1.38338	0.719585	1.43714	1.37771	0.446327	7	7	5	7	9	23	12	29	28	10
ENSG00000198355.5|PIM3	1.09038	7.56199e-07	0.000338333	8.575	9.69728	6.65546	9.44809	6.93696	23.8309	13.8261	20.5346	19.3394	13.8766	519	557	319	555	443	1198	683	1243	1179	880
ENSG00000119669.5|IRF2BPL	1.01674	3.30937e-09	4.00648e-06	1.86057	2.53382	2.08855	2.14073	1.92423	4.07904	3.1866	3.49292	6.11521	5.72013	225	293	200	252	245	408	315	425	756	742
ENSG00000237711.1|MTCO3P11	1.50509	0.000676674	0.0321925	0.33423	0.623502	0.312369	0.504261	0.513446	1.64556	0.820441	2.295	1.3635	0.735193	8	14	6	11	13	31	16	52	32	18
ENSG00000164821.5|DEFA4	-7.27658	0.000880223	0.0379082	0	1.63917	0.517233	0.124358	6.36927	0	0	0	0	0	0	27	7	3	115	0	0	0	0	0
ENSG00000105327.18|BBC3	1.27931	5.99382e-06	0.00141792	1.02344	2.25137	1.42782	0.72967	1.36825	2.93186	2.5711	2.91635	3.14028	5.09048	47	88	47	33	58	95	95	118	163	247
ENSG00000158528.12|PPP1R9A	1.27827	0.000210407	0.0147795	0.521996	0.399228	0.443498	0.358221	0.724196	1.08539	0.623285	0.546604	1.00099	3.32525	134	98	92	107	205	275	156	169	294	787
ENSG00000234377.8|OBI1-AS1	-2.25315	0.000194055	0.0140135	0.274399	0.433868	0.247302	0.036352	0.421026	0.018965	0.033396	0.058855	0.090893	0.080021	18	27	13	3	29	2	2	4	6	6
ENSG00000237017.1|PRPF31-AS1	1.10921	0.000411703	0.0224484	0.191469	0.225563	0.168058	0.226788	0.193873	0.232155	0.468975	0.310914	0.581076	0.743972	24	26	17	27	25	24	47	38	72	97
ENSG00000171223.6|JUNB	1.17777	1.52775e-09	1.96516e-06	51.6796	71.9812	38.8117	58.8951	64.2559	150.979	96.8085	137.212	169.595	117.371	2734	3647	1630	3034	3592	6622	4201	7330	9203	6679
ENSG00000286891.1|ENSG00000286891	-2.23807	0.00112567	0.043466	0.555072	0.487343	0.115342	0.555839	0.648462	0.174225	0.126004	0	0.141761	0.025516	42	38	7	43	54	15	8	0	11	3
ENSG00000237706.4|TRIM51EP	-6.4308	5.11975e-08	4.21478e-05	0.072123	0.163685	0.196292	0.475661	0.892677	0	0	0	0	0	4	7	7	21	42	0	0	0	0	0
ENSG00000263941.2|RN7SL32P	1.56659	0.00134098	0.0483341	0.655071	0.793534	0.382518	0.67543	0.947425	1.29503	1.64793	1.6119	5.10428	2.42323	6	7	3	6	9	9	11	14	43	22
ENSG00000167900.12|TK1	1.01758	6.82562e-08	4.84407e-05	1.10422	1.51349	1.27233	1.26382	1.17462	1.85367	2.87986	2.731	2.77173	2.88169	45	65	46	54	56	74	103	117	136	135
ENSG00000126266.4|FFAR1	2.16113	4.00747e-06	0.00109007	1.16824	0.594124	0.83658	1.10835	1.13037	1.99333	3.43661	1.14474	12.6125	4.48751	189	93	108	175	194	268	457	188	2094	782
ENSG00000207005.1|RNU1-2	3.54483	2.34866e-05	0.00355424	0.157436	0.643823	0	0.345704	1.17527	0.270009	4.96428	2.56284	7.2588	16.7929	1	3	0	2	6	2	20	13	36	86
ENSG00000115274.15|INO80B	1.27137	0.0013232	0.0479449	6.51492	7.32148	2.87729	6.36018	1.38956	8.0601	10.398	14.9167	14.96	19.4298	221	220	74	190	45	212	264	362	494	654
ENSG00000289419.1|ENSG00000289419	1.5518	0.000276634	0.0174442	0.08683	0.135506	0.261343	0.094868	0.088883	0.408282	0.392151	0.300277	0.61838	0.339141	5	7	12	5	6	19	18	17	35	20
ENSG00000137267.7|TUBB2A	1.75663	2.80217e-06	0.000835818	0.534066	1.16197	0.768889	0.843788	0.600823	2.14227	2.27842	1.25527	3.06322	6.19755	36	74	45	53	47	112	114	86	198	462
ENSG00000267426.5|ENSG00000267426	2.28385	0.000667541	0.0319504	0.090743	0.147363	0.065675	0	0.309166	0.247018	0.314591	0.907853	0.569674	0.184285	8	17	8	0	21	26	28	115	74	25
ENSG00000211946.3|IGHV3-20	1.4886	0.00108109	0.0423921	2.74838	6.27233	1.98252	1.949	2.87566	9.9339	3.73197	4.24649	16.9969	13.2208	33	73	19	23	37	99	37	52	210	171
ENSG00000154611.15|PSMA8	-1.15009	0.000963982	0.0406021	0.664052	0.865474	0.368579	0.512303	0.543322	0.327584	0.245423	0.128963	0.289128	0.373801	35	43	16	28	31	15	11	8	16	22
ENSG00000284922.2|LRTOMT	1.36189	0.000159276	0.012304	0.166423	0.269296	0.145522	0.145957	0.186948	0.305755	0.812693	0.335907	0.615666	0.325539	16	24	11	15	21	27	62	36	66	37
ENSG00000149516.14|MS4A3	-6.50534	4.47845e-06	0.00116389	0.332272	2.69754	1.90261	2.86545	6.56923	0.10649	0	0	0	0	9	99	43	116	263	5	0	0	0	0
ENSG00000172426.16|RSPH9	1.82903	3.85703e-05	0.00481083	0.15196	0.060763	0.080607	0.110065	0.109401	0.415959	0.643299	0.201104	0.50463	0.27609	12	5	5	9	9	26	40	16	39	22
ENSG00000240005.7|STIM2-AS1	2.48188	0.000319391	0.0190533	0.178603	0.353276	0	0.014675	0.083597	1.25931	1.62641	0.45264	1.54592	0.498153	3	5	0	1	2	13	14	7	21	7
ENSG00000272677.3|HNRNPD-DT	1.44147	8.32454e-05	0.00785905	1.04587	0.619941	1.41862	1.24283	1.38166	1.75673	1.95251	2.53611	5.37424	5.23761	24	14	26	28	33	33	36	58	124	127
ENSG00000197019.5|SERTAD1	1.43092	1.93038e-05	0.00305609	0.815507	0.861959	0.374609	0.943072	0.662194	1.95744	1.14115	3.06826	1.68836	2.50451	50	50	18	56	43	98	57	187	105	163
ENSG00000064655.19|EYA2	2.13823	0.000268145	0.0171922	0.326515	0.09462	0.077681	0.086544	0.122109	0.492033	0.454274	0.447092	0.233973	1.93494	25	7	5	7	10	31	29	35	19	150
ENSG00000224029.1|ENSG00000224029	2.96451	1.59224e-05	0.00264273	0.465991	0.244465	0.068668	0.258941	0.053724	4.2152	1.45627	0.532368	3.63557	0.642723	9	5	2	5	2	65	23	10	69	13
ENSG00000173013.6|CCDC96	1.14568	0.000847494	0.0370886	0.394904	0.421681	0.224866	0.483379	0.236011	0.995013	0.920461	0.62152	1.09947	0.524971	25	26	12	30	16	52	47	40	71	36
ENSG00000211892.4|IGHG4	3.02698	8.18649e-05	0.00780028	21.3967	21.4867	26.4012	11.3914	19.602	50.0157	41.5408	967.138	42.0887	314.605	1463	1460	1445	736	1132	2317	2188	32316	2576	16100
ENSG00000269506.2|ENSG00000269506	1.48593	6.5226e-05	0.00671208	0.374671	0.596462	0.25617	0.676314	0.745014	0.800741	1.28066	1.19903	2.78397	1.92624	18	27	10	31	37	31	50	57	134	97
ENSG00000212607.1|SNORA3B	1.22061	0.000988045	0.040952	11.0436	8.94443	4.40606	4.88142	5.14921	21.7767	19.086	14.1445	20.1188	9.43603	42	33	14	19	21	69	60	55	79	39
ENSG00000232490.6|OSBPL10-AS1	2.05813	0.000221581	0.0152682	0.702632	0.907781	1.43341	0.569034	0.890551	5.07546	4.10018	1.03957	9.66772	1.58731	11	12	17	9	15	61	48	14	134	23
ENSG00000289380.1|ENSG00000289380	1.29642	0.000349127	0.0202276	1.82393	1.11644	1.66762	0.975081	1.85019	3.36914	3.80431	2.03244	7.36196	2.85522	37	22	27	19	39	56	63	41	151	62
ENSG00000162510.6|MATN1	1.83335	0.000346236	0.0201866	0.405582	0.288593	0.208843	0.331718	0.124662	2.15549	0.770935	0.262358	1.28092	0.361575	34	26	19	31	15	158	71	30	146	40
ENSG00000110848.8|CD69	1.94309	0.000882272	0.0379082	66.4346	57.7125	61.0983	55.2455	62.9168	645.695	102.545	84.02	186.181	125.048	2656	2172	1826	2220	2552	22114	3322	3472	7994	5069
ENSG00000078804.13|TP53INP2	1.61913	7.17593e-08	4.92293e-05	1.35291	1.82296	0.920993	1.54418	1.06464	5.38466	2.74193	2.2948	7.45789	4.97173	162	209	88	175	135	503	269	277	913	549
ENSG00000202538.1|RNU4-2	3.80867	0.000154926	0.012304	0	0.673217	0	0.065578	3.03778	0.36237	15.8247	4.17405	11.9813	32.0103	0	3	0	1	14	2	53	18	51	141
ENSG00000130522.6|JUND	1.42087	3.60616e-06	0.00103081	39.0488	47.5289	30.9106	30.1878	31.3811	93.7383	67.7013	47.3358	212.426	93.2215	2170	2530	1369	1635	1843	4308	3070	2641	12126	5593
ENSG00000137285.11|TUBB2B	1.62435	0.00118643	0.0448857	0.063896	0.125021	0.041098	0.171182	0.107934	0.298342	0.161047	0.152395	0.342961	0.775505	7	13	4	18	13	27	15	17	38	90
ENSG00000273768.1|RNVU1-29	3.29804	7.97193e-05	0.00765963	0.361821	0.422937	0	0.071218	0.932965	0.134313	2.84912	3.79464	4.57824	10.5601	2	2	0	1	5	1	12	19	23	54
ENSG00000264773.1|MIR4420	1.62574	0.00131463	0.0477186	10.1799	9.41891	4.65824	11.2468	7.3549	31.0251	28.2728	11.4249	63.9668	9.44938	23	21	9	25	18	58	52	26	147	23
ENSG00000180720.8|CHRM4	2.74332	0.000157786	0.012304	0.026137	0.150833	0.050088	0.033657	0	0.323336	0.357455	0.389873	0.753511	0.123715	3	13	2	2	0	18	24	33	55	11
ENSG00000263847.1|ENSG00000263847	1.1271	1.09032e-05	0.00203384	3.4097	3.70326	3.20796	3.46027	3.75127	8.31375	6.60216	6.71821	13.071	5.5442	54	56	41	53	63	109	86	107	211	94
ENSG00000274536.9|MIR223HG	-1.7118	1.62571e-06	0.000560636	8.40173	13.3406	12.9798	10.6258	15.0446	6.42168	2.94245	6.24074	1.65047	1.93588	474	720	577	823	816	293	145	335	114	130
ENSG00000200795.1|RNU4-1	6.62096	2.33042e-06	0.000726703	0	0	0	0	0	0	4.59365	0.884075	5.93	13.9699	0	0	0	0	0	0	16	4	25	62
ENSG00000240534.1|RPL34P17	-1.37698	7.17608e-05	0.00713483	2.7331	4.00783	5.0241	2.74042	3.91801	1.42664	1.70084	0.63963	1.16835	2.40448	28	39	40	27	42	12	14	7	13	26
ENSG00000274049.4|INO80B-WBP1	-24.0544	1.90826e-15	1.30913e-11	0	0	6.17197	0	6.73186	0	0	0	0	0	0	0	237	0	343	0	0	0	0	0
ENSG00000105855.10|ITGB8	-2.40364	0.000109379	0.00978749	0.015915	0.087953	0.083417	0.165214	0.203328	0.027424	0.010025	0.035914	0.004593	0.025709	5	22	18	41	57	6	3	9	2	7
ENSG00000274104.2|ENSG00000274104	2.32675	1.40651e-10	2.41229e-07	0.366951	0.44599	0.164327	0.301593	0.464691	1.69769	1.62272	1.3642	3.40828	1.57273	13	15	5	11	18	49	47	48	122	59
ENSG00000272173.2|ENSG00000272173	1.16512	3.132e-05	0.00434875	1.24331	0.999134	1.111	1.07268	1.3025	2.09818	2.02804	1.5901	3.73321	4.34156	41	32	29	34	45	57	54	53	125	152
ENSG00000273137.1|SELENOO-AS1	1.1499	0.000241412	0.0161315	0.721979	1.04865	1.0045	1.07321	1.6966	1.71602	2.13816	2.40879	4.0992	2.71422	14	19	15	20	34	27	33	46	78	55
ENSG00000211966.2|IGHV5-51	1.9724	3.3894e-06	0.000994035	17.0597	19.028	21.6612	28.0382	24.319	30.7139	39.8813	161.802	51.5139	169.501	203	216	204	324	305	302	388	1937	627	2161
ENSG00000256690.1|STX5-DT	1.25768	0.0010628	0.0423857	1.31768	1.20935	0.889065	0.656226	1.72237	2.50743	3.06194	4.25078	3.12011	1.48103	22	19	12	11	30	34	42	70	52	27
ENSG00000290040.1|ENSG00000290040	2.30294	2.17204e-08	2.03195e-05	1.14134	1.41067	0.990494	0.535896	1.38018	8.87594	3.49069	2.35554	7.95809	6.08602	17	20	12	8	22	109	43	35	121	97
ENSG00000090104.12|RGS1	1.31531	0.000985544	0.040952	6.66762	5.70475	3.78514	13.1053	7.11753	14.4084	19.6364	31.7514	18.3871	8.86382	311	272	115	615	321	561	771	1421	860	415
ENSG00000280800.1|ENSG00000280800	3.76656	0.000153036	0.0122079	0.988435	1.76668	0.286765	0.51054	3.03868	0.273771	19.3778	4.19064	23.4768	53.4544	27	46	7	14	86	7	425	113	643	1535
ENSG00000131016.17|AKAP12	-2.77709	5.95724e-06	0.00141792	0.042652	0.174424	0.084805	0.49137	0.479808	0.021425	0.041493	0.032933	0.032174	0.049488	11	41	17	118	125	5	9	9	9	14
ENSG00000161835.11|TAMALIN	2.58808	4.02532e-06	0.00109007	12.3804	8.36616	6.72619	10.1239	5.27422	100.192	33.2002	24.3629	103.554	10.3612	298	199	161	253	154	1936	693	609	2954	404
ENSG00000260059.1|ENSG00000260059	1.39419	0.000181639	0.013399	0.552587	0.689924	0.439689	0.378941	0.533601	1.44676	1.61414	1.43964	2.11696	0.488076	45	53	28	30	46	96	106	117	174	42
ENSG00000086548.9|CEACAM6	-3.90812	0.000794339	0.0356055	0.030762	0.712808	0.199806	0.050748	1.23228	0.123654	0	0	0	0.023332	3	52	12	4	98	8	0	0	0	2
ENSG00000256913.1|ENSG00000256913	1.65144	0.00105768	0.0423506	0.109861	0.143852	0.025269	0.176886	0.05506	0.4012	0.261361	0.341478	0.608252	0.166556	8	10	2	13	5	24	16	25	45	13
ENSG00000145075.13|ENSG00000145075	-11.3404	0.000178788	0.0132839	0	0	7.82285	4.95445	6.35967	0	0	0	0	0	0	0	799	621	865	0	0	0	0	0
ENSG00000253797.2|UTP14C	-1.79229	4.1229e-05	0.00499138	0.483956	0.415291	0.375584	0.315298	1.02954	0.090124	0.169203	0.113624	0.080868	0.328918	78	64	48	50	174	12	23	19	14	57
ENSG00000132465.12|JCHAIN	-1.04587	1.15235e-05	0.0020623	298.579	401.811	664.193	375.491	275.744	170.573	233.621	236.344	177.769	186.602	10891	13869	19142	13239	10624	5135	6991	8695	6544	7258
ENSG00000290039.1|ENSG00000290039	3.14466	1.95707e-05	0.0030747	0.940267	1.35112	0.618098	0.973312	4.96546	6.7642	3.77111	27.577	4.05492	42.0421	5	7	3	5	28	30	17	147	22	238
ENSG00000261592.1|ENSG00000261592	1.99444	0.00112055	0.0433495	0.586411	0.588619	0.274969	0.15795	0.342575	0.4991	0.371415	1.75334	2.78587	3.72692	9	9	4	3	6	7	5	27	43	60
ENSG00000272533.1|SNORA28	1.85599	3.58838e-05	0.00463606	2.09422	0.957026	1.48879	0.446101	1.01946	5.26035	4.59509	4.85032	4.39981	5.5123	8	4	5	2	4	16	14	18	17	22
ENSG00000144655.15|CSRNP1	1.24854	8.07419e-06	0.00167853	8.00163	8.78143	4.72835	8.51841	6.08331	26.5652	11.405	14.1291	24.7825	12.6458	732	770	344	759	588	2015	856	1306	2325	1245
ENSG00000140287.11|HDC	-4.55419	0.00052431	0.0262992	0.304033	3.86389	1.22012	5.17395	12.3885	0.490486	0	0.214757	0	0.060417	21	195	60	264	694	26	0	15	0	5
ENSG00000275302.2|CCL4	-2.99486	0.000205755	0.0145553	2.41917	34.606	1.93834	17.8764	10.0343	2.01503	0.930603	4.28265	3.3829	2.19433	117	1509	69	660	279	52	22	132	84	53
ENSG00000213759.10|UGT2B11	-4.89277	0.000246996	0.0163523	0	0.370034	0.081393	0.25776	0.434282	0.033173	0	0	0	0	0	14	4	16	28	2	0	0	0	0
ENSG00000147606.9|SLC26A7	-1.36485	0.000505091	0.0257947	0.11828	0.198889	0.271511	0.134468	0.197888	0.069655	0.061647	0.037891	0.03735	0.106533	17	27	26	20	24	9	8	6	6	18
ENSG00000280138.1|ENSG00000280138	1.05865	1.56262e-06	0.000554486	2.78186	2.50932	2.56784	2.49203	2.75374	5.4773	4.2123	4.8243	10.1034	4.05134	1501	1297	1100	1310	1570	2450	1864	2629	5591	2351
ENSG00000290111.1|ENSG00000290111	1.44197	0.00086989	0.0376118	4.3186	1.87105	2.93612	3.20904	6.12493	10.6179	11.3292	15.8892	9.9377	4.08956	26	11	14	19	38	52	55	94	60	26
ENSG00000288994.1|ENSG00000288994	1.78867	0.000753319	0.0342253	0.299587	0.268254	0.273153	0.20047	0.153719	0.850762	0.771304	1.61725	1.04164	0.321351	7	6	5	4	4	15	13	34	22	8
ENSG00000229598.1|PRDX3P1	1.24441	5.42756e-05	0.00587919	0.827413	1.07233	1.02009	1.24502	0.918635	3.50374	2.26526	2.01786	3.16813	1.6912	19	23	18	27	22	65	41	45	72	41
ENSG00000261136.1|ENSG00000261136	-1.19692	0.000882161	0.0379082	0.495038	0.498695	0.494113	0.504305	0.328946	0.26774	0.343056	0.109381	0.202234	0.126799	44	43	35	44	31	20	25	10	19	13
ENSG00000258136.2|PRDM4-AS1	1.27312	0.0012253	0.0456298	1.66925	1.53091	2.27921	1.11103	0.923823	4.64587	5.1902	2.07328	5.22761	1.51499	80	70	87	52	47	186	205	101	258	80
ENSG00000287190.1|ENSG00000287190	2.59634	0.000340775	0.0199247	0.078867	0.024414	0.123009	0	0.13749	0.520349	0.096409	0.875158	0.191665	0.886543	5	2	6	0	8	23	5	47	11	50
ENSG00000225614.4|ZNF469	1.29916	4.57247e-05	0.00534461	0.127234	0.135699	0.162128	0.10758	0.095398	0.239412	0.246089	0.175196	0.621584	0.375716	51	52	52	42	41	80	81	71	254	161
ENSG00000131711.15|MAP1B	1.72629	9.54625e-06	0.00187116	0.034919	0.03174	0.021706	0.015293	0.029754	0.112579	0.086133	0.118461	0.099266	0.056751	12	11	6	6	11	32	25	41	35	21
ENSG00000289405.2|ENSG00000289405	-1.28792	0.00117335	0.0446374	1.63991	1.53034	2.05285	1.33746	1.43361	1.3115	0.657835	0.619768	0.303315	0.294915	235	217	236	184	188	159	72	94	51	47
ENSG00000143333.7|RGS16	-1.69002	0.000655722	0.0314579	1.54675	0.275423	1.11435	0.499995	0.371237	0.199454	0.279392	0.211315	0.349273	0.198843	108	19	62	34	28	12	16	15	25	15
ENSG00000179639.11|FCER1A	-3.20202	0.00049945	0.0256979	0.784268	6.81852	4.39287	8.10725	24.9785	0.406414	0.44913	2.83839	0.682929	0.164093	25	190	109	248	824	12	13	89	24	6
ENSG00000272192.2|PDE7A-DT	1.36336	0.000303787	0.0184978	0.259783	0.198338	0.467814	0.183327	0.287763	0.957242	0.597219	0.447226	0.803643	1.05693	10	7	13	7	11	28	18	16	29	40
ENSG00000258424.1|ENSG00000258424	1.19469	5.10196e-06	0.00125482	14.284	14.1919	10.4493	10.0707	9.28944	23.9251	24.0683	24.3836	47.9595	20.2046	124	118	72	86	86	173	172	214	427	189
ENSG00000196660.12|SLC30A10	5.64825	1.38294e-06	0.000508256	0.01331	0	0	0	0	0.059282	0.078052	0.117982	0.072011	0.687135	3	0	0	0	0	10	13	18	10	127
ENSG00000207389.1|RNU1-4	3.31877	0.000251983	0.0165161	0.15817	0.394377	0	0.111278	2.1298	0.461786	5.25905	2.79923	7.06457	17.828	1	2	0	1	11	2	21	14	35	91
ENSG00000279518.1|ENSG00000279518	-2.23819	7.20292e-06	0.00156046	0.359654	0.13198	0.363191	0.261583	0.43109	0.071938	0.078392	0.043856	0.039428	0.080709	23	8	19	17	29	4	5	3	3	6
ENSG00000206588.1|RNU1-28P	3.20108	3.97766e-05	0.00484404	0.248165	0.617541	0	0.206235	1.21522	0.80951	3.52822	3.18019	4.92041	14.6337	2	3	0	1	7	4	14	16	24	75
ENSG00000267476.1|ENSG00000267476	1.9268	0.000722761	0.0332034	0.095657	0.122231	0	0.407825	0.646746	1.20319	1.34674	0.830545	0.976908	1.33441	2	2	0	5	8	13	13	10	12	17
ENSG00000212939.2|ENSG00000212939	1.42938	0.000868171	0.0376118	0.0726	0.0556	0.117296	0.05199	0.088453	0.204254	0.155124	0.093226	0.329542	0.332296	9	6	11	6	11	20	15	11	39	41
ENSG00000286334.1|ENSG00000286334	1.45381	0.000633395	0.0306727	0.330723	0.423959	0.35682	0.500445	0.421354	1.46564	0.901556	1.37183	1.54266	0.661795	6	8	5	9	8	22	13	25	28	13
ENSG00000125740.15|FOSB	2.53126	3.11403e-05	0.00434875	1.65465	8.83723	2.38482	1.43125	4.7944	11.383	12.8987	42.975	32.5822	16.7183	157	757	144	130	466	900	861	3581	3164	1498
ENSG00000101447.15|FAM83D	1.2929	0.000472531	0.0248405	0.163584	0.41091	0.214767	0.354522	0.273187	0.841934	0.863987	0.803733	0.765491	0.373296	12	29	13	25	21	50	51	59	56	29
ENSG00000206596.1|RNU1-27P	3.2713	8.58905e-06	0.00176771	0.252757	0.475957	0	0.324932	1.18638	1.07883	4.02423	3.17961	5.07408	15.104	2	3	0	2	6	5	16	16	25	78
ENSG00000290444.1|FAM238A	1.03062	0.00108138	0.0423921	2.62451	1.7383	1.66952	1.1457	1.13711	3.11462	3.77353	2.78437	5.64227	2.61075	83	53	42	36	38	82	98	89	183	89
ENSG00000276216.1|ENSG00000276216	1.8901	0.000303395	0.0184978	0.418547	2.14751	0.930102	1.51456	5.01509	9.56786	5.14648	8.15734	4.18269	12.1484	5	21	8	15	54	80	43	83	44	132
ENSG00000183873.18|SCN5A	2.23613	0.00111023	0.0430488	0.149773	0.088842	0.072697	0.022365	0.03021	0.402078	0.315295	0.050913	0.130315	0.536915	24	2	15	6	8	76	22	13	33	144
ENSG00000275056.1|ENSG00000275056	1.16563	0.000156633	0.012304	1.48915	1.70952	0.832714	1.22288	1.04777	2.73683	2.05625	3.28228	4.60392	2.15119	47	52	21	38	35	72	54	105	149	73
ENSG00000231856.4|ENSG00000231856	1.08745	0.000356012	0.0204097	0.371651	0.634031	0.597475	0.491083	0.8187	1.6449	0.996585	0.821515	1.69797	1.18134	18	31	24	23	40	69	43	40	86	60
ENSG00000157214.14|STEAP2	-4.97544	0.000522081	0.0262992	0.025379	0.147046	0.127425	0.012752	0	0	0.009798	0	0	0	6	29	21	3	0	0	2	0	0	0
ENSG00000277117.6|ENSG00000277117	1.51738	0.000134458	0.0112491	3.42629	3.10178	3.22234	2.76298	3.44029	9.60192	5.87822	2.40608	22.6914	8.60713	321	278	240	252	341	745	452	228	2178	867
ENSG00000276662.1|DDX20P1	1.37558	0.00105203	0.0422887	0.337962	0.38137	0.442553	0.138656	0.792866	1.45694	1.22922	0.819326	1.3382	1.01277	7	8	8	3	18	25	21	18	29	23
ENSG00000277632.2|CCL3	-3.34008	0.000205801	0.0145553	4.99055	58.9649	5.07291	24.9359	2.13529	0.999952	0.991055	4.45081	1.11084	1.96396	212	2306	171	1005	92	35	36	195	50	76
ENSG00000177606.9|JUN	2.11555	2.98295e-18	3.0696e-14	26.1187	43.2913	24.8013	23.0665	44.0911	154.945	78.8596	143.658	145.236	218.007	2460	3904	1855	2055	4129	11920	5975	13196	13719	21101
ENSG00000173391.9|OLR1	-4.81518	0.00018576	0.0136054	0.061576	0.858715	0.0753	0.026453	0.254617	0	0	0.038357	0	0	4	53	5	2	20	0	0	3	0	0
ENSG00000126524.12|SBDS	1.25962	2.70973e-10	4.28991e-07	19.8496	20.7888	19.8747	18.4471	17.1854	59.157	40.1631	37.6722	63.0948	34.8804	1393	1326	925	1212	1201	3320	2190	2521	4441	2443
ENSG00000087074.9|PPP1R15A	1.49113	4.25217e-07	0.000208326	18.0126	42.4866	19.6001	23.5111	17.4581	87.6079	33.2472	65.2287	94.7096	73.4666	1369	3130	1237	1810	1433	5275	2109	5137	8043	6466
ENSG00000280614.1|ENSG00000280614	3.8671	0.000114849	0.0101884	0.837162	1.80231	0.326012	0.544337	2.74014	0.252306	19.8443	4.09342	23.5245	54.7119	23	47	7	15	78	6	435	111	644	1571
ENSG00000229807.13|XIST	30	3.63831e-23	7.48801e-19	0	0	0	0	0	0	128.784	0.003372	164.28	0	0	0	0	0	0	0	51522	2	84934	0
ENSG00000109321.11|AREG	2.30029	0.000349887	0.0202276	1.49268	1.9149	0.786729	1.52381	0.522804	8.96856	3.33284	8.9905	8.17333	0.298977	48	59	20	49	17	252	93	313	279	12
ENSG00000132773.12|TOE1	1.08628	3.1427e-07	0.00017021	3.57394	2.64589	3.62324	3.36811	3.29342	8.85375	5.97718	5.82133	10.1201	5.26217	207	152	139	183	183	410	278	315	571	318
ENSG00000288999.2|ENSG00000288999	1.74542	2.61641e-07	0.000149579	1.00465	0.561548	0.410343	0.541958	1.34913	2.89996	2.287	2.96543	2.41846	3.43988	19	10	7	10	27	45	35	56	46	69
ENSG00000264772.6|ENSG00000264772	1.0352	0.000898563	0.0385277	11.7862	11.2502	7.349	14.8261	18.7826	24.5534	20.3898	46.0903	25.6179	16.5832	1552	1419	768	1901	2613	2680	2202	6128	3460	2349
ENSG00000235066.7|ENSG00000235066	2.72586	0.000251669	0.0165161	0.085651	0	0.37547	0.03456	0.255143	1.03266	0.705145	0.706741	1.7326	0.114661	2	0	5	1	8	23	17	19	43	5
ENSG00000124191.18|TOX2	1.60832	1.51923e-05	0.00254437	0.236524	0.250482	0.080602	0.33152	0.267556	0.46185	0.670647	1.5319	0.64466	0.980019	18	19	5	25	18	28	40	77	49	77
ENSG00000137731.14|FXYD2	-2.13457	0.00081251	0.036187	0.299911	0.168895	0.112483	0.101839	0.14641	0	0.025298	0.185124	0.058716	0.073113	20	9	8	9	12	0	1	6	5	2
ENSG00000278922.1|ENSG00000278922	1.4166	3.60415e-05	0.00463606	0.403086	0.586762	0.38217	0.215761	0.438684	0.795498	1.14895	0.746668	1.90855	1.30964	17	23	13	9	19	27	38	31	78	57
ENSG00000176749.9|CDK5R1	1.40841	0.00102273	0.0416324	1.50893	2.30918	1.19741	1.56314	0.756104	7.12707	4.54479	3.02346	4.14234	1.13468	173	253	109	174	92	672	426	349	485	140
ENSG00000281181.1|ENSG00000281181	3.92028	8.98339e-05	0.00836593	0.864142	1.81095	0.272794	0.506007	2.78946	0.29899	20.6816	4.42816	25.2238	55.3527	24	47	6	14	79	7	453	120	691	1589
ENSG00000183625.16|CCR3	-3.00316	6.34702e-05	0.00656422	0.061503	1.31158	0.849604	2.74813	1.43006	0.472432	0.088902	0.178269	0.063379	0.036243	4	48	32	114	74	16	3	7	3	3
ENSG00000272562.2|H3-3A-DT	-1.93469	0.000214834	0.0148872	1.37343	0.87209	2.5844	0.50354	2.15868	0.17988	0.210958	0.415747	0.194313	0.162066	20	14	33	7	34	6	3	6	8	7
ENSG00000133424.22|LARGE1	-1.40378	0.000474192	0.0248405	12.5915	7.2962	5.9086	15.644	26.0005	5.78849	4.83437	1.68711	4.87424	10.3053	1654	936	602	2029	3428	679	500	239	615	1317
ENSG00000237232.9|ZNF295-AS1	1.59336	4.27167e-05	0.00511135	0.382529	0.255522	0.121158	0.293419	0.367179	0.741837	0.84942	0.43066	2.08907	0.975037	22	15	6	16	21	29	40	27	96	65
ENSG00000143507.18|DUSP10	1.88667	1.70982e-08	1.6757e-05	0.657934	0.971264	0.596209	1.33515	1.29442	4.81214	1.88275	5.27588	3.24046	3.84329	47	70	36	99	103	292	114	388	236	303
ENSG00000118298.12|CA14	1.11627	0.0012648	0.0465668	0.945679	0.359108	0.519232	0.562422	0.909473	1.99409	2.29939	1.32681	3.20624	0.961904	43	17	21	25	42	50	83	60	82	46
ENSG00000228166.1|MTND1P11	1.42254	0.000818417	0.0362233	0.238615	0.390779	0.263223	0.292771	0.322338	0.664923	0.700332	1.55362	0.843264	0.715363	7	10	6	8	9	14	15	40	22	20
ENSG00000207513.1|RNU1-3	3.17683	7.92502e-05	0.00765963	0.442369	0.991711	0	0.131567	1.34501	0.554213	4.87334	2.33316	8.2699	17.0953	3	5	0	1	7	3	19	12	41	88
ENSG00000212195.2|U3	3.02552	0.000765861	0.0347185	0	0.59108	0.4237	0.645564	1.45225	0.183927	1.72153	9.18669	2.75675	15.2182	0	4	2	4	9	1	9	53	17	93
ENSG00000239419.3|RN7SL535P	-1.50764	0.000534417	0.0266962	1.64216	1.63122	2.34495	2.8476	1.39712	0.801701	0.829041	0.788414	0.410659	0.665457	15	14	16	24	13	6	6	7	4	7
ENSG00000207205.1|RNVU1-15	3.92086	4.98646e-05	0.00559994	0.413716	0	0	0.197612	1.08025	7.82238	2.08787	2.86622	0.557846	16.7591	2	0	0	1	6	31	9	14	3	86
ENSG00000211649.3|IGLV7-46	-1.26746	5.28204e-05	0.00578242	12.1918	23.9631	17.7342	8.39514	17.6175	6.14604	10.6212	5.27375	6.53477	5.61568	136	256	157	91	208	57	97	60	75	68
ENSG00000279605.1|ENSG00000279605	2.1531	2.43524e-07	0.000146398	0.325864	0.371608	0.394994	0.263917	0.222999	1.09215	0.616259	0.570476	2.70307	2.69515	47	51	45	37	34	130	73	83	397	415
ENSG00000225871.2|ENSG00000225871	-1.04287	0.000861785	0.0374977	1.33795	1.42164	1.0983	0.983397	1.65497	0.629801	0.32474	0.622425	0.52287	1.18435	65	67	43	47	85	26	13	31	27	62
ENSG00000152527.14|PLEKHH2	1.8727	3.59914e-05	0.00463606	0.077159	0.100143	0.166401	0.207341	0.173487	0.444695	0.564848	0.218209	0.278274	1.40545	16	20	27	28	38	73	69	44	58	279
ENSG00000273565.2|ENSG00000273565	1.84864	9.40421e-07	0.000372208	0.371674	0.258512	0.200618	0.060343	0.220327	0.808638	0.749692	0.947029	0.762824	1.13477	13	9	6	3	9	24	22	34	28	43
ENSG00000140451.13|PIF1	1.12329	5.25009e-05	0.00577818	0.63715	0.758187	0.549216	0.661353	0.56234	0.692317	1.7852	1.22338	1.13611	2.23429	40	36	27	31	31	39	81	68	69	124
ENSG00000279555.1|ENSG00000279555	1.65387	0.000378259	0.0210974	0.081343	0.205205	0.201144	0.141845	0.264519	0.523605	0.352025	0.4607	1.27956	0.34734	5	12	10	9	17	27	18	29	80	23
ENSG00000112378.12|PERP	-1.19029	0.000172935	0.0129424	0.413811	0.568317	1.06024	0.750445	0.728136	0.199943	0.277945	0.344765	0.248827	0.524485	51	67	103	89	94	21	28	43	31	69
ENSG00000281383.1|ENSG00000281383	3.78063	0.000258196	0.0167632	0.702242	1.67339	0.177138	0.488343	2.27081	0.154875	15.8507	3.36352	19.5954	42.6081	19	43	4	13	65	4	347	91	537	1223
ENSG00000278743.2|ENSG00000278743	1.92161	9.11093e-05	0.00840861	0.153934	0.331965	0.374728	0.198574	0.123277	0.70848	0.51435	1.10875	0.903656	1.85539	4	7	7	5	3	13	9	24	20	43
ENSG00000248773.1|ENSG00000248773	1.51612	0.000416939	0.0226412	0.58578	0.802583	0.795788	0.663116	0.632876	1.64102	2.91045	3.09439	1.48273	1.4326	7	9	8	8	8	16	28	36	18	18
ENSG00000110841.14|PPFIBP1	-1.02044	0.000605643	0.0295373	4.74237	1.47354	3.22198	3.3442	3.02344	1.62553	2.00808	0.635516	2.38315	1.34049	463	190	283	428	420	159	200	98	283	162
ENSG00000225187.1|ENSG00000225187	1.46504	0.000442748	0.023633	0.756533	0.269422	0.055816	0.41677	0.532685	1.06083	1.16641	1.08849	1.8361	1.10573	19	7	2	11	14	22	24	28	47	30
ENSG00000233264.2|ENSG00000233264	1.10381	1.13653e-05	0.0020623	2.03999	2.96852	1.73144	1.3205	2.28665	3.79196	4.36578	5.21934	6.13985	3.64409	87	121	59	55	103	134	153	224	268	167
ENSG00000160223.18|ICOSLG	1.27888	0.000226773	0.0154657	4.95083	3.03181	3.97604	4.62187	3.66147	9.76894	9.12744	4.49661	23.3315	8.64655	802	377	550	754	659	1360	1267	757	3622	1063
ENSG00000231345.3|BEND3P1	-1.43645	0.00108093	0.0423921	0.381003	0.592198	0.790023	0.387761	0.702037	0.060027	0.383889	0.301995	0.169513	0.136548	31	45	45	30	49	5	24	24	10	12
ENSG00000237892.1|KLF7-IT1	1.03391	0.00104062	0.041994	1.15287	1.24039	1.07139	0.795739	1.7886	2.36402	1.60532	2.95819	3.79563	2.3267	22	23	17	15	36	38	25	57	74	48
ENSG00000278330.1|ENSG00000278330	1.15938	6.16667e-05	0.00640991	0.900104	0.858294	0.760998	0.773909	1.05837	1.74314	0.865638	1.74017	2.25904	1.30946	49	57	38	42	72	129	64	152	153	89
ENSG00000270641.2|TSIX	8.71077	0.000311615	0.0187525	0	0.001211	0	0.001452	0.002738	0	1.39851	0.001909	1.88259	0	0	2	0	2	4	0	1228	3	2067	0
ENSG00000184545.11|DUSP8	1.56048	4.52517e-05	0.00534461	0.499487	0.279098	0.515769	0.471636	0.404398	2.63294	1.06974	0.529779	2.58749	0.86108	64	38	44	60	48	257	110	75	200	108
ENSG00000149534.9|MS4A2	-5.21619	6.00354e-05	0.00627202	0.058009	0.937836	0.391277	1.26656	2.60795	0.060537	0	0.039127	0	0	7	72	33	105	247	6	0	5	0	0
ENSG00000248885.1|SEPTIN7P10	1.73672	0.000170282	0.0129287	0.121121	0.130552	0.105424	0.194701	0.535014	0.602775	0.64791	0.526129	1.27811	0.954635	5	5	4	7	21	19	20	20	49	38
ENSG00000261505.1|ENSG00000261505	1.44865	5.71192e-05	0.00609104	0.334643	0.588186	0.263713	0.22625	0.256314	0.782387	1.07522	0.578307	1.69879	0.774769	31	50	19	21	25	57	80	53	155	75

## Sheet: human DETs
Supplementary Data 1. The RNA-seq data of HCs and IgG4-RD patients B cells
TranscriptID	GeneID	Symbol	log2FoldChange(IgG4/HC)	pvalue	padj	HC1_fpkm	HC2_fpkm	HC3_fpkm	HC4_fpkm	HC5_fpkm	IgG4-1_fpkm	IgG4-2_fpkm	IgG4-3_fpkm	IgG4-4_fpkm	IgG4-5_fpkm	HC1_count	HC2_count	HC3_count	HC4_count	HC5_count	IgG4-1_count	IgG4-2_count	IgG4-3_count	IgG4-4_count	IgG4-5_count
ENST00000529227.5	ENSG00000166441.13	RPL27A	1.20829	7.22448e-05	0.00677142	4.6386	4.01969	3.55952	2.87173	5.79723	10.0863	14.8446	6.40992	15.4773	7.42842	82	68	50	50	108	147	214	114	279	141
ENST00000309060.7	ENSG00000174306.22	ZHX3	-8.46579	3.10437e-06	0.000555047	0.336259	0	1.11753	1.96763	0.000618	0	0	0.00428	0	0.001062	98	0	258	556	1	0	0	2	0	1
ENST00000443786.3	ENSG00000214367.10	HAUS3	-22.4789	1.11509e-13	5.78629e-11	0	1.58072	0	1.58781	0	0	0	0	0	0	0	258	0	263	0	0	0	0	0	0
ENST00000687629.1	ENSG00000113648.17	MACROH2A1	2.39725	1.86875e-06	0.000370608	0.155716	0.230665	0.099159	0.338526	0.132418	0.394778	1.13348	1.12295	2.41258	1.00634	10	14	5	20	9	20	55	67	146	64
ENST00000444470.6	ENSG00000234741.10	GAS5	-1.67162	1.4378e-06	0.000303455	0.851216	0.837389	0.977768	0.790107	0.781018	0.284679	0.18889	0.2098	0.579618	0.164845	33	31	30	30	32	10	6	9	23	7
ENST00000392749.7	ENSG00000136560.14	TANK	1.71732	9.64563e-05	0.00843627	1.08049	2.26443	1.91292	2.29902	2.68398	2.42633	5.74165	10.014	13.8602	5.49786	66	132	93	136	172	122	286	614	863	359
ENST00000393259.6	ENSG00000166012.17	TAF1D	2.87981	1.59767e-05	0.00210133	0.093778	0	0	0.305963	0.302899	2.11176	1.42298	0.6338	1.28683	1.26431	2	0	0	5	6	28	19	11	21	22
ENST00000399688.7	ENSG00000128050.9	PAICS	4.52054	1.76011e-05	0.0022748	0.01038	0.058275	0.037695	0.042018	0.034254	0.042221	0.207058	3.57713	0.194984	0.55121	1	6	3	4	4	4	17	345	20	57
ENST00000259605.11	ENSG00000137075.18	RNF38	22.8794	4.07317e-14	2.46588e-11	0	0	0	0	0	0	0	0	3.30491	0.534365	0	0	0	0	0	0	0	0	496	85
ENST00000676622.1	ENSG00000182481.10	KPNA2	2.31316	1.57373e-05	0.00208067	0.127443	0.102588	0	0.041332	0.119437	0.436329	0.713146	0.343246	0.322752	0.515712	10	8	0	3	10	27	43	26	25	41
ENST00000658112.1	ENSG00000286285.1	ENSG00000286285	-4.99088	1.66145e-06	0.000339557	0.038447	0.150344	0.152053	0.188612	0.217217	0	0	0	0.017793	0	5	17	14	21	27	0	0	0	3	0
ENST00000570182.5	ENSG00000140995.17	DEF8	24.9308	1.74962e-16	4.83e-13	0	0	0	0	0	0	7.26857	4.78362	0	25.3837	0	0	0	0	0	0	612	496	0	2802
ENST00000422207.6	ENSG00000234741.10	GAS5	-2.7733	1.08495e-12	4.51072e-10	1.49261	2.42807	2.20228	2.64461	1.11434	0.396382	0.190535	0.207439	0.546691	0.213268	66	102	77	113	52	15	7	10	25	11
ENST00000697918.1	ENSG00000077150.21	NFKB2	2.05973	9.38742e-05	0.00823218	1.64985	1.93518	2.34436	0.945347	1.2757	5.01706	6.0212	1.37018	13.3788	13.5745	39	44	44	22	32	98	116	33	321	342
ENST00000465629.5	ENSG00000239305.7	RNF103	1.07104	8.1775e-05	0.00742593	7.36809	7.10939	5.68086	7.4117	6.84047	22.5515	14.551	13.471	21.1822	8.27492	449	415	275	440	441	1140	728	829	1324	543
ENST00000476241.2	ENSG00000153187.21	HNRNPU	2.21638	3.58226e-07	8.66511e-05	10.893	5.98348	2.81435	2.93589	8.54392	18.236	26.3939	21.681	60.2127	38.5429	1525	803	313	401	1265	2117	3032	3066	8649	5806
ENST00000454684.1	ENSG00000233264.2	ENSG00000233264	1.01764	9.37709e-05	0.00823218	2.03999	2.96852	1.73144	1.3205	2.28665	3.79196	4.36578	5.21934	6.13985	3.64409	87	121	59	55	103	134	153	224	268	167
ENST00000376521.6	ENSG00000102100.16	SLC35A2	1.12188	3.75319e-05	0.00408559	0.688765	1.40102	0.6703	0.867095	0.980291	2.72998	1.90322	1.45177	2.26519	2.87034	61	119	47	75	92	200	138	130	205	272
ENST00000706455.1	ENSG00000105819.15	PMPCB	1.23498	1.02677e-22	1.41725e-18	1.00838	1.47512	1.06076	1.28695	1.20108	3.2165	2.86526	2.90627	3.41563	3.34307	268	375	224	333	337	707	623	778	929	953
ENST00000399003.1	ENSG00000214797.3	ENSG00000214797	-1.6908	4.65473e-06	0.000776861	0.984025	0.873289	0.843467	1.21621	2.13384	0.293286	0.513033	0.269524	0.678583	0.31481	80	68	55	97	183	20	35	23	57	28
ENST00000554401.1	ENSG00000080824.19	HSP90AA1	1.25082	5.97358e-06	0.000947739	5.07899	8.10233	7.2671	5.84945	10.3788	28.6423	12.1554	15.2401	18.5035	21.6288	251	384	286	282	543	1174	493	761	939	1151
ENST00000553957.6	ENSG00000092148.14	HECTD1	-24.5245	5.36707e-16	1.12245e-12	1.06632	0	0	2.05603	0	0	0	0	0	0	270	0	0	507	0	0	0	0	0	0
ENST00000567289.5	ENSG00000169375.17	SIN3A	1.63136	7.49689e-05	0.00693029	0.181297	0.168257	0.226383	0.299017	0.301339	0.935237	0.688766	1.08082	1.04545	0.290105	22	19	22	35	38	92	67	129	127	37
ENST00000697789.1	ENSG00000172575.14	RASGRP1	1.42203	4.77083e-06	0.000791487	0.355958	0.487014	0.18448	0.282416	0.298906	0.754085	0.998611	0.799182	1.49774	0.913006	16	21	7	13	15	28	37	37	69	44
ENST00000409790.6	ENSG00000038532.17	CLEC16A	24.3451	8.68523e-16	1.58228e-12	0	0	0	0	0	3.40503	0.032004	0	0	4.03428	0	0	0	0	0	556	6	0	0	855
ENST00000462829.2	ENSG00000185163.10	DDX51	1.5636	3.11859e-05	0.00356931	0.083087	0.062694	0.148819	0.139832	0.118904	0.536336	0.273262	0.311581	0.377068	0.387413	6	4	8	9	9	29	15	21	25	27
ENST00000508784.6	ENSG00000151612.18	ZNF827	4.58033	4.02419e-06	0.000687449	0.041701	0.077856	0.007768	0.010977	0.011916	0.161024	2.66032	0.52926	0.026903	0.881436	10	17	2	3	3	30	483	119	7	210
ENST00000467203.5	ENSG00000066136.21	NFYC	-1.23398	5.46893e-05	0.00547012	0.835405	1.62	1.50131	0.924038	1.2229	0.661009	0.655864	0.425528	0.609058	0.478457	23	43	33	25	36	15	15	12	18	15
ENST00000555853.1	ENSG00000258424.1	ENSG00000258424	1.10351	3.03424e-05	0.00349596	14.284	14.1919	10.4493	10.0707	9.28944	23.9251	24.0683	24.3836	47.9595	20.2046	124	118	72	86	86	173	172	214	427	189
ENST00000431606.5	ENSG00000156603.20	MED19	-1.32462	2.29493e-06	0.000444901	1.40686	2.39852	1.74187	1.75459	2.68232	0.706663	0.683542	1.09954	0.88091	0.940389	45	73	44	55	91	19	18	36	29	33
ENST00000594954.5	ENSG00000012124.17	CD22	22.5249	9.99014e-14	5.26313e-11	0	0	0	0	0	0	9.1479	0	14.5837	0	0	0	0	0	0	0	132	0	262	0
ENST00000695063.1	ENSG00000137409.21	MTCH1	23.7202	4.60436e-15	5.26755e-12	0	0	0	0	0	0	2.18344	0	9.75218	0	0	0	0	0	0	0	153	0	851	0
ENST00000484194.1	ENSG00000204592.9	HLA-E	1.22301	4.56297e-05	0.00470723	6.34427	7.46562	5.99877	5.87931	8.2605	10.7204	13.3455	10.777	30.8039	24.6341	134	151	100	121	184	187	230	229	664	557
ENST00000285681.6	ENSG00000155313.16	USP25	-11.6289	6.83955e-34	1.57344e-29	2.43652	4.97602	4.02795	4.16	2.89298	0	0	0	0	0	368	719	483	611	461	0	0	0	0	0
ENST00000356640.7	ENSG00000120049.20	KCNIP2	23.9667	2.39019e-15	3.29918e-12	0	0	0	0	0	0	0	0	7.50945	19.7091	0	0	0	0	0	0	0	0	540	1486
ENST00000473637.6	ENSG00000141568.21	FOXK2	-7.08568	5.43994e-06	0.000871084	0.397662	0.250359	0.140102	0.373122	0	0	0	0	0	0	40	24	12	37	0	0	0	0	0	0
ENST00000299427.12	ENSG00000166340.18	TPP1	-4.8113	5.92763e-06	0.000942616	0.39864	0.396903	14.5176	5.58008	0.056242	0.159839	0.15458	0.222057	0.102596	0.129725	41	39	1164	549	6	14	13	23	11	15
ENST00000357700.11	ENSG00000196372.13	ASB13	22.0725	3.08307e-13	1.38168e-10	0	0	0	0	0	0	0	2.43894	0	0.898755	0	0	0	0	0	0	0	194	0	76
ENST00000561650.5	ENSG00000128989.11	ARPP19	2.05575	4.13133e-08	1.18309e-05	0.145156	0.191314	0.116045	0.10273	0.181303	0.765006	0.703959	0.271372	1.09344	0.71467	14	18	9	10	18	60	55	26	106	73
ENST00000649945.1	ENSG00000173193.15	PARP14	-26.8329	7.53689e-19	5.20159e-15	10.3972	17.2265	0	0	0	0	0	0	0	0	1626	2581	0	0	0	0	0	0	0	0
ENST00000392401.3	ENSG00000079931.15	MOXD1	-1.69892	1.21666e-05	0.0016861	0.228107	0.358193	0.286026	0.40197	0.56137	0.12541	0.10931	0.074049	0.181055	0.12093	15	22	15	25	38	7	6	5	12	9
ENST00000495940.2	ENSG00000068323.17	TFE3	1.74435	4.285e-09	1.44965e-06	0.28426	0.564627	0.450757	0.4639	0.538538	1.55771	1.33933	1.57939	2.27676	1.92787	7	12	8	10	13	29	25	35	52	46
ENST00000506894.5	ENSG00000150625.17	GPM6A	-10.1753	1.49737e-09	5.27249e-07	2.99638	3.1175	5.68235	0	1.81821	0	0	0	0	0	227	226	341	0	146	0	0	0	0	0
ENST00000331710.10	ENSG00000183735.11	TBK1	-1.30255	7.23109e-05	0.00677142	3.83716	5.71107	5.27614	9.82936	6.35528	2.91286	3.50366	1.77614	4.14912	1.72326	336	478	366	837	587	211	252	157	372	162
ENST00000696303.1	ENSG00000122417.16	ODF2L	-4.7619	2.61321e-05	0.0031208	0.876422	0.474134	0.273686	0.103783	0.557631	0.097134	0	0	0	0	53	28	14	7	36	5	0	0	0	0
ENST00000549847.5	ENSG00000089009.16	RPL6	21.9649	4.01933e-13	1.71231e-10	0	0	0	0	0	0	2.94433	0	0	13.0119	0	0	0	0	0	0	42	0	0	238
ENST00000517339.5	ENSG00000120899.18	PTK2B	-3.68333	7.50459e-07	0.000169813	6.6566	1.59667	0.466384	2.9109	5.1187	0.050776	0.167973	0.639246	0.248678	0.279195	753	173	42	321	612	5	16	74	29	34
ENST00000484188.1	ENSG00000080189.15	SLC35C2	1.39998	1.44706e-06	0.000304358	0.250034	0.496392	0.445646	0.562388	0.46996	1.3377	1.38452	1.16046	1.3153	1.49983	7	12	9	14	13	28	29	29	34	40
ENST00000680816.1	ENSG00000179218.15	CALR	2.63671	4.70115e-05	0.00482094	3.14299	4.88899	2.85451	1.15363	7.68174	6.85572	9.55418	12.9641	59.4352	53.2371	143	212	103	51	367	257	355	592	2757	2590
ENST00000478863.5	ENSG00000129347.21	KRI1	-2.04559	8.42536e-05	0.00761094	3.29103	4.58107	1.49494	5.64094	1.52781	1.46724	0.451522	0.646774	0.482586	1.37665	243	323	88	405	119	90	28	49	37	109
ENST00000691504.1	ENSG00000136861.19	CDK5RAP2	-7.68629	1.16767e-05	0.00163118	0	0.590359	0.036224	0.214325	0.09762	0	0	0	0	0	0	108	6	40	20	0	0	0	0	0
ENST00000687409.1	ENSG00000234741.10	GAS5	-1.71703	7.20262e-05	0.00676312	0.529991	0.342455	0.595184	0.476821	0.415273	0.10592	0.091111	0.051191	0.309899	0.202536	19	12	17	17	16	4	3	2	11	8
ENST00000686486.1	ENSG00000159899.16	NPR2	-6.8231	6.38321e-12	2.57624e-09	0.380067	0.187802	0.278669	0.252396	0.195766	0	0	0	0	0	29	14	17	19	16	0	0	0	0	0
ENST00000392562.5	ENSG00000177885.15	GRB2	4.07614	1.24761e-05	0.00171864	0.025153	0	0.02979	0.038778	0.044637	1.85321	0.09383	0.160915	0.216148	0.673493	3	0	3	5	6	166	9	18	24	79
ENST00000651915.1	ENSG00000170581.15	STAT2	22.3758	1.45188e-13	7.42232e-11	0	0	0	0	0	0	0	1.48802	1.27725	0	0	0	0	0	0	0	0	188	164	0
ENST00000353088.6	ENSG00000088833.18	NSFL1C	22.1162	2.76781e-13	1.25671e-10	0	0	0	0	0	0.979946	0	2.53005	0	0	0	0	0	0	0	62	0	193	0	0
ENST00000382722.10	ENSG00000151062.15	CACNA2D4	6.50124	8.66422e-05	0.00775566	0	0	0	0	0	0	0.108378	0.180112	0.324071	0.020052	0	0	0	0	0	0	14	28	51	4
ENST00000703044.1	ENSG00000234741.10	GAS5	-2.3023	3.32412e-06	0.000585239	2.34075	1.12876	1.84193	1.27069	1.99773	0.134056	0.18463	0.152989	0.923186	0.541329	92	43	57	49	83	5	6	7	37	23
ENST00000534617.5	ENSG00000174744.14	BRMS1	1.93965	2.74748e-05	0.00322478	0.304078	0.375579	0.664508	0.605278	0.492803	1.11972	2.18029	2.61447	3.65927	0.892109	8	10	14	16	14	25	47	70	99	26
ENST00000479086.1	ENSG00000156521.14	TYSND1	-7.12105	2.35091e-05	0.00290246	0	0.627526	0.139254	0.717209	0.094314	0	0	0	0	0	0	46	9	53	8	0	0	0	0	0
ENST00000551917.5	ENSG00000075415.15	SLC25A3	-24.8021	2.50966e-16	6.41496e-13	14.0464	10.7977	0	0	0	0	0	0	0	0	552	407	0	0	0	0	0	0	0	0
ENST00000457143.6	ENSG00000154723.13	ATP5PF	-2.45341	6.75275e-05	0.00647279	3.98236	3.08786	1.23416	2.56127	2.39229	1.03124	0.489011	0.203013	0.034986	0.835183	68	51	17	43	44	15	7	4	1	16
ENST00000211921.11	ENSG00000204482.11	LST1	3.85969	1.08403e-05	0.00152995	0	0.039268	0.306685	0.023176	0.044241	1.32369	1.14849	2.46472	2.9243	0.273733	0	1	4	1	1	16	14	37	44	5
ENST00000683836.1	ENSG00000116128.12	BCL9	22.3681	1.4798e-13	7.50944e-11	0	0	0	0	0	0.897077	0	0	0	1.11003	0	0	0	0	0	132	0	0	0	212
ENST00000164227.10	ENSG00000069399.15	BCL3	1.1259	2.99232e-06	0.000547126	2.22255	3.02853	1.90225	2.50008	2.0408	6.52876	3.27773	5.77607	7.08005	5.73709	121	158	82	133	118	294	146	317	395	335
ENST00000623154.1	ENSG00000229833.11	PET100	1.18255	9.32966e-06	0.00134704	3.23034	3.56586	1.98413	3.29235	3.1961	6.10381	7.22048	7.86742	12.377	5.23541	170	180	83	169	178	266	311	417	667	296
ENST00000361462.7	ENSG00000198718.13	TOGARAM1	-1.65767	3.11633e-06	0.000555746	2.85587	2.74008	2.65685	3.04043	2.60368	1.23143	0.947449	1.10564	1.23525	0.290545	531	488	392	550	511	190	145	208	236	59
ENST00000394547.7	ENSG00000149743.14	TRPT1	6.79052	7.72314e-10	2.77611e-07	0	0	0	0	0.036714	0.291059	1.57367	0.785223	1.99509	2.43804	0	0	0	0	1	7	33	20	52	66
ENST00000553916.6	ENSG00000197535.16	MYO5A	-23.7357	4.45748e-15	5.21412e-12	1.53578	0	0.995892	0	0	0	0	0	0	0	275	0	142	0	0	0	0	0	0	0
ENST00000543572.6	ENSG00000255819.7	KLRC4-KLRK1	-7.80029	9.14361e-06	0.00132852	0.041084	3.23452	0	11.4234	12.8269	0.102154	0	0	0.011657	0	3	157	0	563	686	5	0	0	1	0
ENST00000649060.1	ENSG00000142867.14	BCL10	1.35994	3.76752e-07	9.02832e-05	2.25776	1.66751	2.24051	1.65945	1.5772	5.42972	4.56408	2.9016	5.66652	8.53442	102	73	81	73	76	204	169	133	263	415
ENST00000678358.1	ENSG00000147601.15	TERF1	2.24128	8.12232e-06	0.00120551	0.247048	0.244044	0.139674	0.236041	0.595694	1.04564	0.96327	2.021	2.96034	0.727437	29	28	13	27	74	102	93	240	356	92
ENST00000246553.4	ENSG00000126266.4	FFAR1	2.05915	0.000106875	0.00916273	1.16824	0.594124	0.83658	1.10835	1.13037	1.99333	3.43661	1.14474	12.6125	4.48751	189	93	108	175	194	268	457	188	2094	782
ENST00000415493.7	ENSG00000173598.14	NUDT4	-26.1571	5.46645e-18	2.51511e-14	0	0	0	6.54538	2.89942	0	0	0	0	0	0	0	0	1789	860	0	0	0	0	0
ENST00000617200.1	ENSG00000185728.17	YTHDF3	10.0022	1.8432e-10	7.0281e-08	0	0	0.000168	6.2e-05	0	3.48242	3.53559	6.59677	2.17164	0	0	0	1	1	0	424	426	978	327	0
ENST00000640765.1	ENSG00000104447.13	TRPS1	22.3651	1.49105e-13	7.51131e-11	0	0	0	0	0	0	0	0.174068	0	1.12726	0	0	0	0	0	0	0	49	0	334
ENST00000230056.8	ENSG00000112312.10	GMNN	1.63514	3.99362e-13	1.71193e-10	0.481182	0.570412	0.575498	0.549012	0.700899	2.00201	2.29365	1.6049	1.89481	2.26942	18	20	17	20	28	61	69	60	71	90
ENST00000371222.4	ENSG00000177606.9	JUN	1.83482	2.65765e-11	1.0481e-08	12.1355	7.74655	12.2741	6.27983	10.077	38.7952	20.5728	38.5719	37.8099	55.1871	1143	699	918	576	1003	3029	1589	3668	3652	5590
ENST00000343289.9	ENSG00000076685.19	NT5C2	7.8619	4.57632e-05	0.00471395	0	0	0	0	0	1.1665	0.411719	0	0.94754	0.00117	0	0	0	0	0	97	34	0	97	1
ENST00000660783.1	ENSG00000247828.10	TMEM161B-DT	-7.67026	7.36868e-06	0.00110554	0.81934	0.078054	0	0.099611	0.309453	0	0	0	0	0	110	11	0	14	44	0	0	0	0	0
ENST00000638375.2	ENSG00000206503.14	HLA-A	24.1722	1.38357e-15	2.07581e-12	0	0	0	0	0	4.19048	0	0	30.7993	0	0	0	0	0	0	140	0	0	1274	0
ENST00000493772.5	ENSG00000125520.14	SLC2A4RG	-1.86278	9.65681e-05	0.00843627	1.42182	2.25288	0.706237	3.03517	3.28586	0.385379	0.576521	0.981131	0.756295	0.444674	55	83	22	114	134	13	19	39	30	19
ENST00000484496.6	ENSG00000106348.19	IMPDH1	3.03572	7.39158e-08	2.03239e-05	0.645275	0.247461	0.628177	0.210812	0.990733	6.00939	7.66441	3.57236	6.40031	1.10396	46	17	35	15	74	349	441	253	460	84
ENST00000366543.5	ENSG00000143702.16	CEP170	-24.3461	8.71211e-16	1.58228e-12	0	0	2.94389	0.781267	0	0	0	0	0	0	0	0	455	148	0	0	0	0	0	0
ENST00000520242.6	ENSG00000154582.18	ELOC	-1.19191	2.78216e-05	0.00325442	3.61836	3.0397	2.04184	4.99126	3.34147	1.36715	1.39529	1.79135	2.33231	1.37811	211	170	95	284	206	67	67	106	140	87
ENST00000623361.3	ENSG00000106012.19	IQCE	22.5711	8.89481e-14	4.75872e-11	0	0	0	0	0	0	0	1.10454	0	0.861091	0	0	0	0	0	0	0	219	0	182
ENST00000480023.1	ENSG00000136819.15	C9orf78	1.15615	6.292e-06	0.000978023	1.00111	1.27323	1.08371	0.665882	1.2461	1.78216	2.69679	2.27937	4.11177	2.29796	63	76	54	41	82	92	138	143	262	154
ENST00000355007.7	ENSG00000119383.21	PTPA	-22.8614	4.32835e-14	2.57518e-11	2.89212	0.302276	0	0	0	0	0	0	0	0	211	22	0	0	0	0	0	0	0	0
ENST00000378308.7	ENSG00000124486.15	USP9X	-1.5201	2.45259e-05	0.00300649	7.35565	5.09884	2.85099	5.8227	3.99767	1.08811	1.35955	1.69387	2.06095	3.65715	2667	1771	821	2056	1532	328	405	621	767	1427
ENST00000312156.8	ENSG00000123405.14	NFE2	7.46821	2.75403e-06	0.000515094	0	0	0	0	0	0.630992	0.349674	2.45969	0.030761	0.075172	0	0	0	0	0	26	14	120	2	4
ENST00000638626.1	ENSG00000078269.15	SYNJ2	-24.8679	2.09221e-16	5.55362e-13	0	0	2.87292	2.30369	0	0	0	0	0	0	0	0	484	476	0	0	0	0	0	0
ENST00000700299.1	ENSG00000102030.16	NAA10	8.45272	3.02906e-06	0.000550134	0	0	0	0	0	0	0.507087	0.232589	1.23229	4.93852	0	0	0	0	0	0	24	14	72	301
ENST00000258349.8	ENSG00000135870.12	RC3H1	25.7098	1.97087e-17	7.55666e-14	0	0	0	0	0	4.30617	0	0	6.71216	1.78678	0	0	0	0	0	1134	0	0	2187	611
ENST00000570382.2	ENSG00000184009.13	ACTG1	9.78207	1.32838e-08	4.12965e-06	0	0	0	0	0	0.111439	4.20051	0.009459	1.95106	10.1543	0	0	0	0	0	6	205	1	119	648
ENST00000335972.11	ENSG00000130985.17	UBA1	1.15505	0.000116603	0.00980187	11.2075	14.8854	14.7385	16.7293	6.72306	24.3572	19.5166	26.9677	46.483	43.8026	1157	1472	1208	1683	734	2086	1653	2813	4924	4866
ENST00000684085.1	ENSG00000138081.22	FBXO11	4.44335	0.000111659	0.00949036	0.001479	0.014685	0.005035	0.004862	0.018968	0.007057	0.836463	0.022719	0.024042	0.490168	1	3	1	2	5	2	146	5	6	112
ENST00000374011.6	ENSG00000126705.15	AHDC1	-8.17409	2.26516e-05	0.00281676	0.520226	1.41236	0	1.05482	0	0	0	0	0.004826	0.00278	97	252	0	192	0	0	0	0	1	1
ENST00000508334.1	ENSG00000174123.11	TLR10	-25.0966	1.11054e-16	3.48381e-13	6.47273	0	0	9.37034	0	0	0	0	0	0	490	0	0	690	0	0	0	0	0	0
ENST00000710273.1	ENSG00000177606.9	JUN	1.97363	2.22897e-08	6.79949e-06	13.9832	35.5448	12.5272	11.413	13.0634	97.9327	46.1557	65.7893	81.8043	84.9981	1317	3205	937	1047	1300	7645	3565	6256	7900	8609
ENST00000395785.7	ENSG00000147654.16	EBAG9	-3.29211	3.60827e-08	1.04632e-05	0.529868	1.10789	1.21388	0.95247	0.093055	0.068315	0.049216	0.06398	0.13985	0.111472	98	196	178	172	19	11	8	12	27	23
ENST00000677485.1	ENSG00000091136.15	LAMB1	-6.18155	3.68603e-05	0.00403155	0	0.073639	0.141915	0.048666	0.06191	0	0	0	0	0	0	14	22	10	13	0	0	0	0	0
ENST00000589240.1	ENSG00000185262.9	UBALD2	2.78138	4.39903e-05	0.00459303	0.399636	0.680634	0.09787	0.228743	0.228717	0.883134	1.05794	1.39974	7.0266	3.89174	8	13	2	5	5	14	17	27	138	80
ENST00000409544.5	ENSG00000075292.19	ZNF638	5.12447	3.36897e-05	0.00377451	0.068732	0	0.038884	0.065571	0.085586	5.44596	0.123726	3.9959	0.065474	0.093901	14	0	7	13	18	891	21	796	14	20
ENST00000643116.3	ENSG00000065000.20	AP3D1	3.03821	3.19186e-08	9.29477e-06	1.11616	0.456357	0.251152	1.57381	0.406775	6.11151	7.13765	6.34308	13.2363	2.74613	164	64	30	225	63	742	858	938	1988	433
ENST00000366733.5	ENSG00000162910.19	MRPL55	2.10077	2.59935e-07	6.59538e-05	0.600109	0.308444	0.44534	0.291398	0.741389	1.21306	2.82927	3.27002	2.27574	1.96157	15	8	9	7	19	25	56	80	57	51
ENST00000677021.1	ENSG00000147684.10	NDUFB9	-24.4886	5.91742e-16	1.17582e-12	0	3.97847	0	3.59548	0	0	0	0	0	0	0	390	0	359	0	0	0	0	0	0
ENST00000314728.10	ENSG00000072134.16	EPN2	-10.0932	1.03595e-08	3.29476e-06	0	2.06055	3.02805	1.54676	0.279592	0	0	0	0	0	0	277	337	211	42	0	0	0	0	0
ENST00000466342.1	ENSG00000161011.20	SQSTM1	1.51822	4.10927e-09	1.39705e-06	1.50533	1.61688	2.59683	1.17078	1.44484	6.28782	3.85684	5.53208	5.92674	4.8134	36	37	49	27	36	122	74	131	142	121
ENST00000618460.2	ENSG00000273565.2	ENSG00000273565	1.77402	1.66298e-06	0.000339557	0.371674	0.258512	0.200618	0.060343	0.220327	0.808638	0.749692	0.947029	0.762824	1.13477	13	9	6	3	9	24	22	34	28	43
ENST00000373027.5	ENSG00000204084.14	INPP5B	-1.35634	1.78435e-06	0.000357986	9.83712	10.8678	14.6582	11.4806	6.6297	3.78174	7.22685	4.24291	3.59712	3.96375	1111	1175	1314	1262	791	354	670	484	417	482
ENST00000487571.1	ENSG00000113811.12	SELENOK	2.18428	9.43039e-07	0.000205312	1.62658	1.54193	0.29559	1.07451	0.999454	8.8223	3.56246	5.2995	7.04925	3.78	27	25	4	18	18	122	49	89	120	68
ENST00000677075.1	ENSG00000122566.22	HNRNPA2B1	1.17662	3.96178e-09	1.35357e-06	6.37513	8.85565	7.04768	7.42442	7.45286	25.638	14.1235	18.5192	18.7651	15.0937	824	1096	723	934	1018	2746	1497	2416	2487	2098
ENST00000445140.6	ENSG00000114416.19	FXR1	1.9106	1.36667e-05	0.00186037	0.717699	0.790662	0.634356	1.40367	1.55526	3.8681	6.57098	1.52164	6.91889	2.87135	55	59	39	105	126	246	414	118	544	237
ENST00000705604.1	ENSG00000183023.19	SLC8A1	-23.7901	3.85988e-15	4.59292e-12	0	0.281874	0	2.38709	0	0	0	0	0	0	0	47	0	399	0	0	0	0	0	0
ENST00000482111.1	ENSG00000173812.11	EIF1	4.80428	3.97118e-07	9.48342e-05	5.39568	1.8916	4.89957	5.39591	1.01713	9.51304	1.60072	82.2109	317.483	201.44	223	75	161	217	45	326	55	3428	13443	8945
ENST00000580081.2	ENSG00000141367.13	CLTC	-6.88877	3.06503e-05	0.00352555	1.7721	7.1147	0	0.8901	0	0.017017	0.016454	0.022942	0.017569	0	317	1218	0	155	0	3	3	5	4	0
ENST00000676696.1	ENSG00000196924.19	FLNA	6.14301	1.14415e-12	4.72837e-10	0.022847	0.101818	0.103514	0.026129	0.153598	10.8931	0.117739	2.10858	9.81832	10.7475	6	25	21	7	41	2230	24	526	2487	2855
ENST00000425521.1	ENSG00000173276.14	ZBTB21	1.56704	1.75988e-05	0.0022748	0.428852	0.509923	0.735518	0.594627	0.805399	2.49712	1.51904	1.68262	3.41486	1.37807	8	9	11	11	15	37	22	30	62	27
ENST00000682239.1	ENSG00000137073.24	UBAP2	-23.263	1.53774e-14	1.23404e-11	0.358062	0	0	0	2.17392	0	0	0	0	0	46	0	0	0	295	0	0	0	0	0
ENST00000397274.6	ENSG00000099331.14	MYO9B	8.0641	9.78897e-05	0.00848726	0.000125	0	0	0	0	0	0.241265	0	0.69717	1.13631	1	0	0	0	0	0	44	0	156	267
ENST00000674928.1	ENSG00000119953.14	SMNDC1	1.48703	2.59449e-05	0.00311949	0.618303	1.03369	0.745677	0.75742	0.541606	1.97727	3.07108	2.50378	2.89352	1.16579	15	23	14	18	14	39	59	59	69	30
ENST00000429829.6	ENSG00000229807.13	XIST	29.4716	2.05884e-22	2.36819e-18	0	0	0	0	0	0	107.636	0.003372	143.388	0	0	0	0	0	0	0	49113	2	81821	0
ENST00000311317.8	ENSG00000136051.15	WASHC4	1.18367	5.5176e-05	0.00551081	1.90329	1.41584	1.72601	0.834896	0.890674	3.3235	4.63326	2.35114	3.82217	2.93487	160	114	115	69	79	231	319	199	329	265
ENST00000397004.9	ENSG00000110713.18	NUP98	-3.25284	4.31543e-07	0.0001027	0.106379	0.546814	0.379832	1.1961	0.311032	0.081806	0.037094	0.017999	0.080999	0.064012	13	60	35	133	38	8	4	3	10	8
ENST00000561439.1	ENSG00000100664.11	EIF5	2.05053	2.87549e-08	8.44902e-06	0.816931	0.340375	0.42106	0.764208	0.722884	3.03018	1.80425	2.93201	4.45495	2.14375	17	7	7	16	16	53	31	62	95	48
ENST00000555206.5	ENSG00000136866.14	ZFP37	-6.41477	9.31807e-06	0.00134704	0.193955	0.358963	0	0.219199	0.249922	0	0	0	0	0	14	25	0	16	19	0	0	0	0	0
ENST00000614832.4	ENSG00000106123.12	EPHB6	23.4835	8.56554e-15	8.25803e-12	0	0	0	0	0	0	0	0	4.97066	2.94753	0	0	0	0	0	0	0	0	570	354
ENST00000334035.9	ENSG00000113742.14	CPEB4	24.2747	1.04996e-15	1.7988e-12	0	0	0	0	0	0	0	2.66163	0	4.56922	0	0	0	0	0	0	0	521	0	953
ENST00000623679.1	ENSG00000279518.1	ENSG00000279518	-2.31884	2.34202e-06	0.000452757	0.359654	0.13198	0.363191	0.261583	0.43109	0.071938	0.078392	0.043856	0.039428	0.080709	23	8	19	17	29	4	5	3	3	6
ENST00000643968.1	ENSG00000101266.19	CSNK2A1	8.03627	3.52602e-07	8.61121e-05	0	0	0	0	0	0	0.669706	0.643404	1.28827	1.60984	0	0	0	0	0	0	38	45	90	118
ENST00000631211.1	ENSG00000280800.1	ENSG00000280800	3.70311	8.2232e-05	0.00745761	0.988435	1.76668	0.286765	0.51054	3.03868	0.273771	19.3778	4.19064	23.4768	53.4544	27	46	7	14	86	7	425	113	643	1535
ENST00000696176.1	ENSG00000159753.15	CARMIL2	23.0219	2.82895e-14	1.95204e-11	0	0	0	0	0	0	0	0	3.90402	0.867981	0	0	0	0	0	0	0	0	521	122
ENST00000557423.5	ENSG00000198718.13	TOGARAM1	6.20745	3.01968e-37	1.04202e-32	0.014471	0.051619	0.007638	0.027639	0.010224	1.78478	1.91688	0.902237	2.43492	3.13623	3	9	2	5	2	267	284	165	450	608
ENST00000527097.5	ENSG00000149182.15	ARFGAP2	1.93422	4.61968e-05	0.00475153	0.154192	0.19647	0.097766	0.199464	0.097707	0.591507	0.475831	0.422481	1.3117	0.909966	5	6	3	6	3	14	11	12	37	27
ENST00000565248.1	ENSG00000066654.14	THUMPD1	1.83107	6.7018e-07	0.000153154	0.365355	0.367612	0.128332	0.176751	0.357545	0.873894	1.31753	0.904492	1.87523	0.986657	12	12	4	6	13	24	35	30	62	34
ENST00000366837.5	ENSG00000143819.13	EPHX1	-23.6887	5.04648e-15	5.61747e-12	0	3.92226	0	4.41446	0	0	0	0	0	0	0	194	0	222	0	0	0	0	0	0
ENST00000360683.6	ENSG00000151292.19	CSNK1G3	10.646	4.81668e-12	1.95543e-09	0	0	0	0	0	4.52892	5.99075	0.002516	2.16634	1.95957	0	0	0	0	0	440	575	1	260	247
ENST00000606117.2	ENSG00000124523.17	SIRT5	-23.4101	1.04844e-14	9.52077e-12	0	0.238768	0	2.38757	0	0	0	0	0	0	0	31	0	307	0	0	0	0	0	0
ENST00000592673.1	ENSG00000141994.16	DUS3L	1.99368	2.23645e-08	6.79949e-06	0.448728	0.45475	0.496044	0.384866	0.41091	1.53959	1.91357	1.12963	3.34134	2.13872	10	9	8	8	9	26	32	24	70	47
ENST00000389279.7	ENSG00000158941.17	CCAR2	-3.32552	5.1757e-05	0.00522224	1.96243	1.76192	0.089673	2.44367	0.127751	0.096888	0.07187	0.18172	0.138903	0.199632	226	195	9	274	16	10	7	22	17	25
ENST00000649042.1	ENSG00000160710.18	ADAR	8.74141	8.83867e-07	0.000194888	0	0	0	0	0	0	1.47892	0.238469	0.712893	0.100988	0	0	0	0	0	0	220	44	133	20
ENST00000278888.8	ENSG00000149534.9	MS4A2	-5.18943	1.11567e-05	0.001565	0.058009	0.594187	0.391277	0.901817	2.03679	0.060537	0	0.039127	0	0	7	61	33	93	227	6	0	5	0	0
ENST00000614051.1	ENSG00000277632.2	CCL3	-3.39553	7.11989e-05	0.00672202	4.78002	52.2171	4.8349	22.7252	1.82617	0.898185	0.991055	4.45081	1.06232	1.21567	207	2160	166	956	84	33	36	195	48	57
ENST00000470392.2	ENSG00000106105.15	GARS1	-7.21463	5.95914e-09	1.99283e-06	0.361532	0.052777	0.217043	0.055566	0.058372	0	0	0	0	0	63	9	30	10	11	0	0	0	0	0
ENST00000552421.5	ENSG00000119596.18	YLPM1	22.3019	1.74592e-13	8.42622e-11	0	0	0	0	0	0	1.43024	0	0.991717	0	0	0	0	0	0	0	167	0	145	0
ENST00000493699.1	ENSG00000204592.9	HLA-E	1.65845	8.01253e-05	0.00733401	4.27096	4.41752	3.86137	4.47252	6.42297	8.84521	9.72594	8.99001	41.3286	16.5865	112	111	81	115	178	193	210	239	1112	468
ENST00000479011.1	ENSG00000105856.14	HBP1	1.9976	3.61579e-06	0.000628574	0.160915	0.170871	0.433347	0.390579	0.231954	1.14574	0.858177	1.15274	1.9654	1.09756	3	3	6	7	5	17	13	21	36	21
ENST00000541076.6	ENSG00000051825.15	MPHOSPH9	23.354	1.20057e-14	1.02293e-11	0	0	0	0	0	2.58269	0	1.19565	0	0	0	0	0	0	0	380	0	215	0	0
ENST00000477522.6	ENSG00000138496.17	PARP9	-9.65698	6.92986e-09	2.28835e-06	0	0.989303	1.81431	2.17557	2.91443	0	0	0	0	0	0	86	131	192	279	0	0	0	0	0
ENST00000265636.9	ENSG00000110075.15	PPP6R3	5.3185	6.28435e-06	0.000978023	0	0.034014	0.055153	0.045718	0.022745	6.33803	0.17933	0.806405	0.108075	0.137436	0	5	7	7	4	729	21	113	16	21
ENST00000547173.5	ENSG00000089157.16	RPLP0	26.4375	2.41312e-18	1.18958e-14	0	0	0	0	0	0	0	0	193.726	91.3905	0	0	0	0	0	0	0	0	4963	2456
ENST00000699378.1	ENSG00000145349.20	CAMK2D	-24.1858	1.34247e-15	2.0589e-12	0	0	1.94685	0	2.38215	0	0	0	0	0	0	0	232	0	377	0	0	0	0	0
ENST00000640072.1	ENSG00000089818.18	NECAP1	1.28064	0.000118537	0.00991617	0.201705	0.149844	0.110886	0.204195	0.202148	0.550095	0.69518	0.388113	0.33601	0.422382	21	15	9	20	22	46	57	40	35	46
ENST00000703309.1	ENSG00000113575.12	PPP2CA	-22.9318	3.61465e-14	2.21422e-11	1.33775	0	3.77687	0	0	0	0	0	0	0	67	0	150	0	0	0	0	0	0	0
ENST00000702567.1	ENSG00000291207.1	ENSG00000291207	-1.23698	4.28866e-06	0.000725445	2.07181	1.7233	2.12616	1.66969	1.6349	1.21465	0.639569	0.690852	0.590441	1.14749	87	70	71	69	73	43	22	30	26	52
ENST00000463074.2	ENSG00000135930.15	EIF4E2	1.41426	5.97719e-09	1.99283e-06	1.02204	0.892332	0.609159	0.59732	0.732664	2.25654	2.46606	2.40257	2.71004	1.54965	103	86	49	59	78	188	203	244	279	168
ENST00000409980.5	ENSG00000106052.14	TAX1BP1	6.31062	4.26419e-06	0.00072534	0.001714	0	0	0.013907	0.003277	0.006324	0.049383	1.86774	2.50012	0.334788	1	0	0	2	1	1	4	144	195	28
ENST00000536914.1	ENSG00000255733.6	IFNG-AS1	-2.19097	9.74555e-05	0.00847078	1.80575	0.802229	3.52641	1.52624	0.921147	0.708361	0.156691	0.284097	0.282664	0.430226	26	11	40	22	14	9	2	5	5	7
ENST00000677351.1	ENSG00000067057.19	PFKP	1.98615	7.43647e-05	0.00690751	0.143926	0.193198	0.086136	0.236719	0.14344	0.305121	0.514793	0.389682	1.17435	1.48651	9	12	5	14	10	16	26	24	72	96
ENST00000383869.1	ENSG00000206596.1	RNU1-27P	3.21646	6.01412e-05	0.00586249	0.252757	0.475957	0	0.324932	1.18638	1.07883	4.02423	3.17961	5.07408	15.104	2	3	0	2	6	5	16	16	25	78
ENST00000485198.5	ENSG00000240303.8	ACAD11	-23.4258	1.00634e-14	9.26033e-12	0	0	0	0.723937	3.55941	0	0	0	0	0	0	0	0	60	320	0	0	0	0	0
ENST00000697903.1	ENSG00000138375.14	SMARCAL1	7.85735	3.40387e-07	8.42203e-05	0	0	0	0	0	0	0.665407	0.698511	0.704094	0.771249	0	0	0	0	0	0	48	62	63	72
ENST00000539576.5	ENSG00000182196.14	ARL6IP4	2.1785	6.89542e-06	0.00104965	0.694525	0.749484	0.884705	1.24241	1.59973	1.43319	2.68899	6.26142	8.93372	7.09141	34	35	35	59	83	58	108	308	447	372
ENST00000684346.1	ENSG00000170185.11	USP38	1.55147	1.97697e-08	6.0911e-06	0.303894	0.518222	0.337361	0.312371	0.293675	1.06784	1.11492	1.15374	1.62036	0.858667	18	30	16	18	19	52	54	69	98	55
ENST00000649724.1	ENSG00000160710.18	ADAR	9.29416	3.54257e-07	8.61121e-05	0	0	0	0	0	0	2.03462	0.797138	0.619178	0.073775	0	0	0	0	0	0	310	150	118	15
ENST00000586558.5	ENSG00000123136.15	DDX39A	1.12206	1.70158e-05	0.00221993	2.4489	3.43112	2.05908	2.2626	3.07456	7.42193	4.39694	5.79622	9.77545	4.91947	80	108	54	72	106	201	118	191	327	173
ENST00000486818.5	ENSG00000106635.8	BCL7B	1.6005	8.31896e-07	0.000184609	0.533641	0.599532	0.463648	0.306211	0.539461	1.27679	1.59946	2.32441	1.90512	1.14986	22	24	15	13	24	43	54	96	80	51
ENST00000646010.1	ENSG00000122126.18	OCRL	-23.3398	1.25934e-14	1.05992e-11	0	0	1.5669	0.791777	0	0	0	0	0	0	0	0	181	112	0	0	0	0	0	0
ENST00000558761.5	ENSG00000140287.11	HDC	-5.59841	2.81845e-05	0.00328019	0	0.767739	0.245319	1.10833	2.55626	0.000513	0	0.008095	0	0.032837	0	29	8	42	105	1	0	1	0	2
ENST00000644939.1	ENSG00000158321.19	AUTS2	8.36056	2.4047e-06	0.000460846	0	0	0	0	0	0.02413	0	0.583258	0.480139	0.640526	0	0	0	0	0	5	0	120	100	140
ENST00000460604.1	ENSG00000127124.16	HIVEP3	6.52882	3.96167e-09	1.35357e-06	0	0	0	4.3e-05	0	0.103161	0.325531	0.276838	0.865267	0.610261	0	0	0	1	0	6	19	20	61	45
ENST00000338086.9	ENSG00000055917.17	PUM2	-4.19063	2.57466e-05	0.00310932	1.66935	4.54022	13.6836	1.45287	8.81227	0.211845	0.149773	0.856071	0	0.466656	295	769	1919	250	1646	32	22	153	0	89
ENST00000530611.1	ENSG00000254692.1	ENSG00000254692	-23.5508	7.25486e-15	7.25643e-12	1.48702	0	0	0	3.52875	0	0	0	0	0	118	0	0	0	296	0	0	0	0	0
ENST00000645184.1	ENSG00000159023.23	EPB41	-2.18747	4.55881e-05	0.00470723	1.75688	0.249016	0.895967	1.7809	0.968618	0.148276	0.2417	0.293519	0.207344	0.464044	151	21	61	149	88	11	17	26	19	43
ENST00000651280.1	ENSG00000075856.12	SART3	21.6127	9.41696e-13	3.93886e-10	0	0	0	0	0	2.28596	0.209497	0	0	0	0	0	0	0	0	205	19	0	0	0
ENST00000547993.5	ENSG00000187109.15	NAP1L1	1.00371	5.03633e-07	0.000117426	2.52122	2.68875	2.95106	2.2123	2.06191	4.38478	5.77189	5.75628	7.52097	4.10366	181	185	168	155	157	261	340	417	554	317
ENST00000638187.2	ENSG00000084093.19	REST	23.0016	2.98002e-14	1.99676e-11	0	0	0	0	0	0	0.641177	0	2.31191	0	0	0	0	0	0	0	107	0	482	0
ENST00000395594.2	ENSG00000163291.14	PAQR3	-22.8752	4.1789e-14	2.50789e-11	0	1.79588	0	0.263887	0	0	0	0	0	0	0	199	0	30	0	0	0	0	0	0
ENST00000556808.1	ENSG00000184205.14	TSPYL2	1.76327	2.57149e-12	1.05013e-09	3.20947	2.6885	1.65755	2.24528	1.76694	10.9518	7.31051	7.54881	11.2699	6.63731	388	311	159	265	226	1097	725	921	1397	863
ENST00000697798.1	ENSG00000109320.14	NFKB1	2.11526	4.47441e-07	0.000105754	0.040349	0.057886	0.028565	0.029015	0.022715	0.290771	0.121882	0.159878	0.175585	0.146245	9	12	5	6	5	50	21	33	37	33
ENST00000546753.5	ENSG00000111142.14	METAP2	-7.49548	3.92136e-06	0.000674895	0	0.261351	0.467192	1.40024	0.78833	0	0	0	0	0	0	14	20	74	45	0	0	0	0	0
ENST00000674222.1	ENSG00000060642.12	PIGV	7.14808	8.67619e-06	0.00127402	0	0	0	0	0	0.213817	0.119419	0	0.246197	0.650063	0	0	0	0	0	23	13	0	32	89
ENST00000363925.1	ENSG00000200795.1	RNU4-1	6.56551	7.15523e-05	0.00674615	0	0	0	0	0	0	4.59365	0.884075	5.93	13.9699	0	0	0	0	0	0	16	4	25	62
ENST00000704705.1	ENSG00000067715.15	SYT1	7.89601	1.69186e-06	0.000343422	0	0	0	0	0	0.37737	0	0.10322	0.970465	0.452354	0	0	0	0	0	44	0	15	140	69
ENST00000478411.2	ENSG00000106636.9	YKT6	2.13973	1.03238e-10	4.0028e-08	0.8453	0.458169	0.510252	0.371756	0.394072	3.11791	2.18131	2.90377	1.46402	2.74179	164	85	79	70	81	500	346	567	291	571
ENST00000492488.5	ENSG00000168395.16	ING5	1.26687	2.67376e-05	0.00315608	0.71368	0.554579	0.622022	0.587223	0.701883	1.54935	1.70972	1.50895	2.65425	1.139	17	13	12	14	18	31	34	37	65	30
ENST00000467294.1	ENSG00000114388.14	NPRL2	1.23532	2.87694e-08	8.44902e-06	1.21789	1.06065	0.987435	0.850226	0.962489	2.45925	3.2378	2.72149	3.03578	1.75284	110	92	71	75	92	184	239	248	281	170
ENST00000606769.1	ENSG00000272533.1	SNORA28	1.77774	2.67523e-05	0.00315608	2.09422	0.957026	1.48879	0.446101	1.01946	5.26035	4.59509	4.85032	4.39981	5.5123	8	4	5	2	4	16	14	18	17	22
ENST00000676875.1	ENSG00000168280.18	KIF5C	-6.13456	0.000106676	0.00915702	0.189295	0.285407	0.049077	0	0.094766	0	0	0	0	0	19	27	4	0	10	0	0	0	0	0
ENST00000265849.12	ENSG00000122512.17	PMS2	-8.0186	8.15283e-05	0.00741327	0.365089	0.861062	0	0	1.08727	0	0	0	0	0.003611	54	122	0	0	170	0	0	0	0	1
ENST00000559923.1	ENSG00000100664.11	EIF5	1.57904	4.67207e-06	0.000776972	0.723468	1.33716	0.663648	0.664343	1.09109	4.4339	1.94649	2.99127	3.24396	2.45076	15	27	11	14	24	76	33	62	69	54
ENST00000328306.4	ENSG00000065923.10	SLC9A7	-8.12551	1.85712e-07	4.81839e-05	11.7998	9.70893	0.061094	0	7.8796	0.034421	0.021998	0	0.035492	0	1309	1032	6	0	924	4	3	0	5	0
ENST00000681609.1	ENSG00000168014.18	C2CD3	-24.4347	6.85195e-16	1.31357e-12	0	0	1.79066	1.60284	0	0	0	0	0	0	0	0	320	351	0	0	0	0	0	0
ENST00000444449.6	ENSG00000072958.9	AP1M1	6.98809	5.04625e-05	0.00512815	0.005799	0	0	0.008368	0.030478	0.082701	0.00198	0	4.60759	6.50033	1	0	0	1	3	5	1	0	316	468
ENST00000706849.1	ENSG00000164506.16	STXBP5	-23.8221	3.54366e-15	4.29062e-12	0	1.42014	0.696408	0	0	0	0	0	0	0	0	326	133	0	0	0	0	0	0	0
ENST00000461916.6	ENSG00000144029.14	MRPS5	-1.2553	1.52656e-06	0.000315437	3.55951	3.04916	4.34794	3.22848	3.37909	1.76115	1.62797	2.11461	0.944954	1.48125	657	539	637	580	659	270	247	394	179	294
ENST00000374017.3	ENSG00000124562.10	SNRPC	-1.90461	1.1236e-06	0.000243088	4.14614	3.76759	4.45875	2.7646	4.32238	0.824068	2.33846	1.06437	0.639265	0.780311	127	110	108	83	140	21	59	33	20	26
ENST00000555607.1	ENSG00000198718.13	TOGARAM1	1.93486	4.84809e-05	0.00494226	0.077778	0.10159	0.167768	0.075129	0.07117	0.721992	0.339819	0.128339	0.389096	0.580428	12	15	20	11	11	87	41	19	58	91
ENST00000592034.1	ENSG00000267769.1	ENSG00000267769	1.45954	9.41311e-05	0.00824423	0.229449	0.701837	1.46817	0.977539	1.02039	2.00826	2.70502	2.1445	3.68995	3.21277	4	10	18	15	16	25	33	32	56	51
ENST00000265149.9	ENSG00000168769.14	TET2	-8.5048	2.15958e-05	0.00270496	1.58561	0.001399	0.976011	0	0.000403	0	0	0	0.000182	0.00118	440	1	215	0	1	0	0	0	1	1
ENST00000376956.3	ENSG00000107372.13	ZFAND5	2.70115	3.86831e-06	0.000667428	0.224109	0.436405	0.126315	0.287433	0.006778	0.754608	1.01572	1.69728	2.16752	3.01594	5	9	2	6	1	13	17	35	45	65
ENST00000544455.6	ENSG00000139618.18	BRCA2	23.0075	2.93567e-14	1.98632e-11	0	0	0	0	0	0.772639	0	0.723094	0	0	0	0	0	0	0	220	0	251	0	0
ENST00000691056.1	ENSG00000234741.10	GAS5	-2.27816	7.1571e-10	2.58611e-07	0.911362	1.43419	1.031	1.50869	0.74874	0.30407	0.223324	0.131422	0.277018	0.286651	31	47	28	50	27	9	7	5	10	11
ENST00000579091.5	ENSG00000108654.16	DDX5	1.21633	3.40469e-07	8.42203e-05	2.28975	3.05842	2.97389	2.38669	3.45202	5.31685	6.495	5.83241	8.0742	10.9867	36	45	37	36	56	68	82	91	128	182
ENST00000345044.10	ENSG00000133460.20	SLC2A11	-7.50411	6.01862e-06	0.000948345	0	0.158733	0.252547	0.99161	0.275125	0	0	0	0	0	0	15	19	90	28	0	0	0	0	0
ENST00000289893.8	ENSG00000127603.32	MACF1	26.5182	1.90563e-18	1.01167e-14	0	0	0	0	0	0	7.92769	0.001777	0	4.51177	0	0	0	0	0	0	3598	1	0	2686
ENST00000443272.3	ENSG00000141905.19	NFIC	23.1331	2.12017e-14	1.55663e-11	0	0	0	0	0	0	0	1.77648	0	1.49897	0	0	0	0	0	0	0	417	0	375
ENST00000464483.1	ENSG00000082153.18	BZW1	1.61377	0.000118496	0.00991617	0.520542	0.979532	0.479759	0.478853	0.803515	3.0109	1.58895	1.80011	3.92988	1.33939	8	15	6	8	14	39	20	28	62	23
ENST00000337003.4	ENSG00000173915.16	ATP5MK	8.1405	9.07884e-10	3.22977e-07	0	0	0	0	0	6.91613	0.790421	7.18271	2.00013	0.688588	0	0	0	0	0	93	11	118	34	12
ENST00000395119.7	ENSG00000104529.19	EEF1D	2.58527	2.60832e-05	0.0031208	0.629934	0.257184	2.23098	0.83243	2.29826	7.73904	5.94964	2.15267	14.8899	11.8846	23	9	64	30	88	232	177	79	552	462
ENST00000698928.1	ENSG00000197442.11	MAP3K5	5.00359	2.86074e-06	0.000527898	0.107894	0.058813	0.133463	0.018774	0.022604	0.063694	6.49862	0.041044	3.62295	2.37767	18	9	17	3	4	9	851	7	594	409
ENST00000296755.12	ENSG00000131711.15	MAP1B	1.63742	1.45764e-05	0.00196099	0.034919	0.03174	0.021706	0.015293	0.029754	0.112579	0.086133	0.118461	0.099266	0.056751	12	11	6	6	11	32	25	41	35	21
ENST00000527262.5	ENSG00000178685.14	PARP10	-23.3699	1.16424e-14	1.02269e-11	0.659336	0	0	0	3.34272	0	0	0	0	0	58	0	0	0	310	0	0	0	0	0
ENST00000637919.1	ENSG00000182621.19	PLCB1	-23.2319	1.66709e-14	1.30297e-11	0	0	1.74691	0.423274	0	0	0	0	0	0	0	0	204	61	0	0	0	0	0	0
ENST00000455838.6	ENSG00000234741.10	GAS5	-1.83797	3.2457e-05	0.00367216	0.668346	1.02405	1.32066	1.34654	0.614477	0.119021	0.211292	0.166047	0.568973	0.431264	23	33	36	44	22	4	6	6	20	16
ENST00000381844.8	ENSG00000134308.14	YWHAQ	-2.32258	1.19766e-06	0.000256698	1.80356	1.82876	3.1995	5.29082	1.21893	0.798902	0.331567	0.334176	0.557637	0.931647	116	113	163	331	83	43	18	22	37	65
ENST00000515748.2	ENSG00000113712.19	CSNK1A1	1.18321	4.55564e-05	0.00470723	0.694882	0.674817	0.591543	0.834866	0.53855	1.5998	1.89917	1.73923	2.01473	1.40603	13	12	9	15	11	24	28	32	38	28
ENST00000533592.2	ENSG00000023191.17	RNH1	1.40764	6.55246e-05	0.00630708	0.471122	0.317736	0.116072	0.35519	0.327151	0.848466	0.653632	0.808812	1.59124	0.939985	32	21	7	24	24	48	37	56	111	69
ENST00000538610.5	ENSG00000143106.13	PSMA5	22.5878	8.52898e-14	4.59865e-11	0	0	0	0	0	0	2.83126	5.80122	0	0	0	0	0	0	0	0	101	255	0	0
ENST00000515140.1	ENSG00000145241.11	CENPC	1.25843	5.15195e-08	1.45127e-05	0.76987	0.621957	0.620654	0.61994	0.866479	1.6569	1.65901	1.89507	2.20546	2.04058	21	17	14	17	25	38	37	52	62	60
ENST00000505307.5	ENSG00000109332.20	UBE2D3	1.70564	6.87537e-08	1.90564e-05	1.31583	1.08499	0.577918	0.655509	0.804128	2.50809	4.44581	3.34553	3.17271	2.9177	29	23	10	14	19	45	79	73	70	68
ENST00000537687.5	ENSG00000060237.19	WNK1	22.3399	1.58802e-13	7.88471e-11	0	0	0	0	0	0.741018	0	0	0	0.304733	0	0	0	0	0	200	0	0	0	107
ENST00000643376.1	ENSG00000171206.16	TRIM8	7.93557	5.1099e-06	0.000837672	0	0	0	0	0	1.90752	0	1.02189	0.105597	1.04792	0	0	0	0	0	98	0	64	7	70
ENST00000698302.1	ENSG00000107960.12	STN1	-3.74237	4.04563e-05	0.00430878	0.074345	0.081127	0.111472	0.115759	0.075366	0.035136	0	0	0	0	9	9	10	13	9	4	0	0	0	0
ENST00000604367.1	ENSG00000160799.12	CCDC12	1.18675	5.94493e-05	0.00580325	0.655334	0.511087	0.462351	0.453324	0.30247	0.94344	0.80868	1.37532	1.76993	1.1812	46	35	26	31	23	55	47	97	127	89
ENST00000390541.2	ENSG00000211891.6	IGHE	3.09592	7.42872e-06	0.00111213	6.54634	1.64193	7.37728	2.06277	2.76442	31.1593	11.1492	19.7366	12.5413	121.503	268	65	240	82	120	1055	374	814	526	5335
ENST00000678691.2	ENSG00000064601.21	CTSA	-2.24987	6.75064e-20	6.65565e-16	1.56739	1.21054	1.48149	1.28716	1.534	0.156086	0.265282	0.365019	0.37149	0.459257	190	141	143	152	197	16	27	45	47	60
ENST00000465402.2	ENSG00000126012.13	KDM5C	1.97019	3.38373e-05	0.00378489	0.133842	0.176065	0.074307	0.058955	0.139547	0.622696	0.561863	0.341505	0.91354	0.192907	15	19	7	7	17	58	52	39	104	23
ENST00000688543.1	ENSG00000132155.14	RAF1	-1.16106	4.83425e-05	0.00493545	4.97904	6.75193	7.33495	8.73186	8.89586	2.13427	5.34719	2.59023	3.21273	4.87985	671	872	785	1146	1267	239	592	353	445	708
ENST00000676209.1	ENSG00000090861.17	AARS1	-6.64811	1.56591e-05	0.00207829	0.146445	0.175868	0.128603	0	0.423036	0	0	0	0	0	15	17	11	0	45	0	0	0	0	0
ENST00000675924.1	ENSG00000237232.9	ZNF295-AS1	1.3755	5.85807e-05	0.00574282	0.324491	0.255522	0.121158	0.228753	0.27858	0.478493	0.681963	0.43066	0.994542	0.960013	20	15	6	14	18	25	35	27	63	63
ENST00000485910.5	ENSG00000152601.18	MBNL1	10.912	4.99472e-06	0.000820739	0	0	0	0	0	0.264418	0	6.84227	1.36578	7.88748	0	0	0	0	0	27	0	851	173	1045
ENST00000456993.7	ENSG00000182150.19	ERCC6L2	7.12794	8.09779e-05	0.00739245	0	0	0	0	0	0.134287	0.128579	0	0.015458	0.577077	0	0	0	0	0	20	19	0	3	111
ENST00000454349.7	ENSG00000100354.21	TNRC6B	6.56938	3.12248e-09	1.07749e-06	0.03337	0.034355	0.004691	0.004722	0.007547	0.038282	4.98593	1.72647	2.60547	0.031529	18	18	2	3	5	17	2161	922	1413	18
ENST00000369026.3	ENSG00000143384.14	MCL1	2.17672	2.67172e-05	0.00315608	1.4616	0.282512	1.42765	2.76257	0.718842	6.66691	4.47883	9.25669	6.54874	6.10749	167	31	130	308	87	632	420	1068	767	751
ENST00000693450.1	ENSG00000234741.10	GAS5	-1.76189	2.6059e-06	0.000491384	0.841018	0.523237	0.781222	0.829279	0.67114	0.186146	0.190304	0.103917	0.373097	0.254069	25	15	18	24	21	5	5	4	12	8
ENST00000393514.9	ENSG00000100722.20	ZC3H14	-7.46606	5.73856e-11	2.23755e-08	0.99724	0.126878	0.551236	0.311879	0.418979	0	0	0	0	0	64	8	28	20	29	0	0	0	0	0
ENST00000293662.9	ENSG00000161835.11	TAMALIN	2.47479	2.61819e-05	0.0031208	1.35612	0.302254	1.86953	1.90534	1.12542	10.2223	4.86704	2.63831	20.0626	4.30485	77	17	84	105	68	479	226	151	1162	262
ENST00000585550.5	ENSG00000108799.13	EZH1	-5.7291	5.21974e-06	0.000845634	2.43877	1.28996	2.71678	0.114026	0.982195	0	0	0	0	0.139812	116	59	103	6	50	0	0	0	0	8
ENST00000426052.6	ENSG00000136603.15	SKIL	-24.3176	9.40974e-16	1.66516e-12	0	4.03044	0	0	4.78507	0	0	0	0	0	0	308	0	0	403	0	0	0	0	0
ENST00000630790.1	ENSG00000173575.24	CHD2	1.11322	1.12107e-05	0.00156938	0.303048	0.325124	0.483976	0.213516	0.421902	0.949901	0.69723	0.928857	0.887265	0.678676	40	41	50	28	58	103	75	122	119	95
ENST00000302432.3	ENSG00000170855.4	TRIAP1	1.44054	6.24601e-05	0.00606285	0.794387	0.509277	0.264145	1.1016	1.14025	2.23803	2.3144	1.69754	2.98758	2.53831	27	17	7	36	41	62	64	58	103	92
ENST00000671770.1	ENSG00000146143.19	PRIM2	-3.08222	6.31351e-05	0.00611118	0.217151	0.301693	0.217833	0.201375	0.330769	0.129862	0	0	0	0.036183	8	11	7	8	13	4	0	0	0	2
ENST00000405885.6	ENSG00000125347.15	IRF1	7.16534	1.72833e-06	0.000348773	0	0	0	0	0	0	0.606436	0.467574	0.716201	0.791583	0	0	0	0	0	0	30	29	44	51
ENST00000390543.3	ENSG00000211892.4	IGHG4	5.82857	2.10901e-08	6.46903e-06	3.37081	2.08151	3.79651	2.33855	9.38467	22.503	10.5771	950.386	15.2042	202.489	110	65	98	74	321	604	281	31045	505	7046
ENST00000390295.3	ENSG00000211649.3	IGLV7-46	-1.35631	3.89716e-05	0.00420254	12.1918	23.9631	17.7342	8.39514	17.6175	6.14604	10.6212	5.27375	6.53477	5.61568	136	256	157	91	208	57	97	60	75	68
ENST00000278865.8	ENSG00000149516.14	MS4A3	-5.82943	6.74961e-05	0.00647279	0.044835	0.365677	0.351418	1.98087	3.7128	0.10649	0	0	0	0	3	17	14	91	184	5	0	0	0	0
ENST00000589699.1	ENSG00000166974.13	MAPRE2	2.9027	1.43545e-07	3.83982e-05	0.029258	0.014952	0.012309	0.038531	0.025867	0.077693	0.246348	0.191198	0.329614	0.396226	4	2	2	5	4	8	24	23	40	51
ENST00000494238.6	ENSG00000081307.15	UBA5	2.2125	2.21899e-05	0.00276432	0.08014	0.108818	0.00365	0.059128	0.112352	0.215302	0.390362	0.321037	0.326101	0.784707	7	10	1	5	11	16	28	29	29	74
ENST00000555002.6	ENSG00000054654.20	SYNE2	-26.7468	9.72804e-19	5.60686e-15	0.018884	0	1.13236	5.30071	0	0	0	0	0	0	12	0	567	3256	0	0	0	0	0	0
ENST00000216214.7	ENSG00000100376.12	FAM118A	23.6686	5.27406e-15	5.71889e-12	0	0	0	0	0	4.47563	0	0	4.81106	0	0	0	0	0	0	371	0	0	494	0
ENST00000374633.5	ENSG00000175395.16	ZNF25	6.67936	9.19339e-05	0.00808257	0	0.003349	0.014863	0.00817	0	0	3.65978	0.073584	1.84282	0.007826	0	1	2	1	0	0	275	7	173	1
ENST00000678081.1	ENSG00000082898.19	XPO1	-4.61174	6.98783e-08	1.92906e-05	4.26614	3.96256	0.3837	5.09189	6.00541	0.219223	0.180302	0.291339	0	0.153388	548	487	40	636	814	24	19	38	0	22
ENST00000479029.1	ENSG00000112511.18	PHF1	1.42407	3.78157e-05	0.0040971	1.66124	0.960818	2.20636	2.72905	1.38105	4.0064	7.86318	5.44027	4.40265	4.70687	45	25	48	72	40	90	174	149	122	137
ENST00000395958.6	ENSG00000164924.18	YWHAZ	-2.2727	2.94579e-05	0.00341398	9.91827	9.00771	27.4309	3.31874	32.4035	3.05843	2.54746	5.82262	3.57452	3.11252	1437	1250	3154	469	4960	368	303	852	532	485
ENST00000650934.1	ENSG00000291067.1	ENSG00000291067	22.677	6.80841e-14	3.88333e-11	0	0	0	0	0	0.210634	2.4475	0	0	0	0	0	0	0	0	29	323	0	0	0
ENST00000451213.2	ENSG00000233184.9	DPH5-DT	-1.05055	7.00989e-05	0.00665457	10.2383	6.01603	9.4565	5.47633	5.99172	3.71168	4.80288	2.13079	5.36974	4.07282	1267	714	930	661	784	381	488	267	682	543
ENST00000466832.5	ENSG00000136527.19	TRA2B	1.21323	1.72022e-07	4.53133e-05	11.6818	9.76967	9.32952	5.99587	7.19858	22.4774	16.6442	15.8882	28.0257	31.0926	815	653	517	408	531	1301	953	1120	2006	2334
ENST00000604095.1	ENSG00000109670.17	FBXW7	1.07468	8.94931e-05	0.00793877	1.78184	2.57497	1.32719	1.80952	1.95503	4.03827	2.66148	4.85461	6.1688	4.44583	39	54	23	39	46	74	48	107	139	105
ENST00000692613.2	ENSG00000288999.2	ENSG00000288999	1.6668	2.00416e-06	0.000394066	1.00465	0.561548	0.410343	0.541958	1.34913	2.89996	2.287	2.96543	2.41846	3.43988	19	10	7	10	27	45	35	56	46	69
ENST00000538489.5	ENSG00000152332.16	UHMK1	-24.6033	4.32865e-16	9.63683e-13	0.454256	0	0	2.97503	0	0	0	0	0	0	111	0	0	708	0	0	0	0	0	0
ENST00000520177.6	ENSG00000145907.16	G3BP1	22.0534	3.23226e-13	1.42997e-10	0	0	0	0	0	0	0	0	3.56805	0.482747	0	0	0	0	0	0	0	0	281	40
ENST00000370055.5	ENSG00000198910.14	L1CAM	22.1963	2.2696e-13	1.07231e-10	0	0	0	0	0	0	0	0	1.43903	1.07006	0	0	0	0	0	0	0	0	199	155
ENST00000534781.1	ENSG00000161016.18	RPL8	1.03922	3.22579e-06	0.000572308	4.2616	2.9482	2.4852	2.03142	3.69629	6.58172	6.82508	5.71405	9.01179	7.36501	89	59	41	41	81	113	116	120	192	164
ENST00000530585.5	ENSG00000166441.13	RPL27A	1.40425	2.03493e-05	0.00257689	4.10515	5.63295	2.37099	3.89873	4.11862	11.2199	10.7299	8.48723	22.159	7.91132	69	90	32	64	73	156	147	143	380	142
ENST00000506515.1	ENSG00000148634.16	HERC4	-3.34146	5.56093e-05	0.00554606	9.86872	6.84335	7.3093	0.92855	0.239661	0.400758	0.179607	0.481235	0.719384	0.819122	155	103	91	15	4	6	3	8	12	14
ENST00000262059.8	ENSG00000012822.16	CALCOCO1	21.7637	6.57757e-13	2.76799e-10	0	0	0	0	0	0	0	1.07619	0.135868	0	0	0	0	0	0	0	0	185	24	0
ENST00000557089.1	ENSG00000080824.19	HSP90AA1	1.49543	1.19187e-06	0.000256417	2.5982	3.06822	2.4284	1.89252	4.62886	8.7402	7.13225	7.05344	8.08543	14.9659	53	59	39	37	99	146	118	143	167	323
ENST00000538260.5	ENSG00000114098.18	ARMC8	-24.4858	5.96299e-16	1.17582e-12	3.54714	0	0	2.08636	0	0	0	0	0	0	485	0	0	278	0	0	0	0	0	0
ENST00000688269.1	ENSG00000132155.14	RAF1	7.14169	6.9461e-05	0.00662134	0	0	0	0	0	0.33428	0	0.117813	0.037888	1.05186	0	0	0	0	0	28	0	12	4	112
ENST00000392720.6	ENSG00000196704.14	AMZ2	-23.3996	1.07755e-14	9.65805e-12	2.81064	5.99702	0	0	0	0	0	0	0	0	112	229	0	0	0	0	0	0	0	0
ENST00000417353.6	ENSG00000125740.15	FOSB	9.12978	6.01135e-10	2.21857e-07	0	0	0	0	0	0.741255	0.039161	3.30942	0.909994	0.272053	0	0	0	0	0	66	4	355	99	32
ENST00000589911.1	ENSG00000184922.15	FMNL1	1.23916	5.32221e-06	0.000858207	1.49985	1.25818	1.64763	2.1663	1.68662	4.24418	3.34358	5.85675	3.95249	4.01604	34	27	30	47	40	79	61	132	91	97
ENST00000676247.1	ENSG00000090861.17	AARS1	-6.66478	1.39568e-05	0.00189611	0.096016	0.222722	0.147061	0	0.344799	0	0	0	0	0	11	24	13	0	40	0	0	0	0	0
ENST00000522632.1	ENSG00000120533.13	ENY2	1.98804	7.82038e-07	0.000175806	0.556947	0.400596	0.622674	0.49816	0.243316	1.7888	1.10991	2.97267	2.39083	2.36693	10	7	9	9	5	26	16	51	42	44
ENST00000686366.1	ENSG00000165732.14	DDX21	1.63598	2.73769e-08	8.21289e-06	1.13718	1.27604	1.28152	0.849679	1.19219	5.33497	3.32767	3.44805	5.69217	2.12303	67	72	60	49	74	258	159	203	340	133
ENST00000690317.1	ENSG00000023318.9	ERP44	-22.6465	7.41698e-14	4.16165e-11	1.43533	0	0.734789	0	0	0	0	0	0	0	183	0	74	0	0	0	0	0	0	0
ENST00000707143.1	ENSG00000196810.6	CTBP1-DT	22.5905	8.47105e-14	4.59865e-11	0	0	0	0	0	0	1.34898	0	0	0.78227	0	0	0	0	0	0	215	0	0	163
ENST00000327490.8	ENSG00000185262.9	UBALD2	1.05438	3.05854e-06	0.000554029	9.17997	12.1807	9.17301	15.7841	12.5288	28.2212	20.8167	26.6965	38.6951	21.5944	384	488	305	643	554	978	714	1127	1660	971
ENST00000672282.1	ENSG00000068366.21	ACSL4	22.5937	8.4025e-14	4.59865e-11	0	0	0	0	0	0	0	1.47786	1.60815	0	0	0	0	0	0	0	0	199	220	0
ENST00000707160.1	ENSG00000196810.6	CTBP1-DT	-8.32576	1.68028e-14	1.30297e-11	0.836433	0.278828	0.363052	0.182151	0.657488	0	0	0	0	0	102	33	35	22	84	0	0	0	0	0
ENST00000398944.7	ENSG00000205609.13	EIF3CL	5.43229	1.06043e-08	3.35715e-06	0.31114	0.089095	0.036853	0.122019	0.180715	14.3733	1.19684	2.52075	19.902	0.208459	28	8	3	11	17	1052	87	225	1802	20
ENST00000534400.5	ENSG00000096070.19	BRPF3	9.29839	9.91897e-09	3.19887e-06	0	0	0	0.005664	0	0	0.857653	1.62813	5.05891	0.955594	0	0	0	1	0	0	87	203	639	127
ENST00000697137.1	ENSG00000147065.18	MSN	-9.98192	3.28125e-13	1.44239e-10	5.09744	13.278	0.002367	4.14102	2.76483	0.004344	0.006738	0	0.001387	0	592	1475	1	468	339	1	1	0	1	0
ENST00000677031.1	ENSG00000147601.15	TERF1	1.54637	0.000113161	0.00959439	0.173131	0.319443	0.251192	0.172091	0.296544	0.834146	0.783045	0.806416	1.30921	0.337522	10	18	12	10	18	39	36	46	76	21
ENST00000476544.1	ENSG00000144566.11	RAB5A	1.49956	4.11712e-05	0.00436799	0.978955	0.970926	0.831113	0.666219	1.13833	4.43621	2.55037	2.55684	3.79051	1.53989	16	15	11	10	19	57	33	40	60	26
ENST00000515001.5	ENSG00000153044.10	CENPH	7.07126	3.44479e-05	0.00382838	0	0	0	0	0	2.28654	0.189343	0	0.511772	0.788945	0	0	0	0	0	72	6	0	20	33
ENST00000649021.1	ENSG00000160710.18	ADAR	9.84065	6.91823e-09	2.28835e-06	0	0	0	1e-06	0	0	3.35423	1.44682	2.09771	0.165291	0	0	0	1	0	0	566	301	443	37
ENST00000597790.5	ENSG00000131408.15	NR1H2	2.20976	0.000104867	0.00904677	0.463192	1.2067	0.581894	0.725681	0.460607	2.94316	2.26031	1.50609	10.2702	1.85732	10	24	10	15	11	51	39	32	219	42
ENST00000472160.1	ENSG00000240534.1	RPL34P17	-1.45317	2.43764e-05	0.00299882	2.7331	4.00783	5.0241	2.74042	3.91801	1.42664	1.70084	0.63963	1.16835	2.40448	28	39	40	27	42	12	14	7	13	26
ENST00000397519.6	ENSG00000164985.15	PSIP1	-1.64004	3.72817e-05	0.00406477	9.78205	5.90662	6.86045	10.9606	9.29367	4.59098	4.47036	1.37303	1.526	3.13871	471	273	262	514	473	184	177	67	76	163
ENST00000262346.6	ENSG00000118454.13	ANKRD13C	6.99417	2.78389e-06	0.00051787	0	0	0	0	0	0.277312	0	0.383497	0.321491	0.401416	0	0	0	0	0	23	0	38	32	42
ENST00000694912.1	ENSG00000153310.22	CYRIB	-1.29371	4.26965e-08	1.21764e-05	9.52093	11.8804	17.9652	15.0133	14.2991	7.60844	5.07856	6.54933	4.40419	6.84064	1075	1284	1610	1650	1706	712	471	747	510	831
ENST00000446922.6	ENSG00000164104.12	HMGB2	1.64362	1.65171e-05	0.00216305	3.02188	3.41578	1.76102	6.02109	2.90261	13.2635	16.6912	12.0961	7.39142	9.45961	103	112	48	200	105	374	465	415	258	346
ENST00000311052.10	ENSG00000153048.11	CARHSP1	23.6643	5.33252e-15	5.71889e-12	0	0	0	0	0	0	0	0	6.18403	6.50196	0	0	0	0	0	0	0	0	497	548
ENST00000434410.5	ENSG00000114735.10	HEMK1	-7.87367	1.56542e-07	4.15529e-05	1.42145	0.04802	0.242279	0.03294	1.76966	0	0	0	0.015921	0	701	23	95	16	923	0	0	0	9	0
ENST00000428287.6	ENSG00000080345.18	RIF1	-22.7011	6.5153e-14	3.74711e-11	0.77085	0	0	0.149141	0	0	0	0	0	0	173	0	0	33	0	0	0	0	0	0
ENST00000658223.1	ENSG00000214900.13	LINC01588	7.52758	1.01589e-05	0.0014456	0	0	0	0	0	0	3.94398	0.698081	0.493302	0.826047	0	0	0	0	0	0	105	23	17	29
ENST00000482442.1	ENSG00000100221.11	JOSD1	1.84828	6.90761e-05	0.00659376	0.304135	0.423246	0.094094	0.56649	0.669736	1.96761	1.48061	1.45586	3.35565	1.04223	5	6	2	8	10	23	17	20	47	16
ENST00000624451.1	ENSG00000278922.1	ENSG00000278922	1.33128	7.47509e-05	0.00693029	0.403086	0.586762	0.38217	0.215761	0.438684	0.795498	1.14895	0.746668	1.90855	1.30964	17	23	13	9	19	27	38	31	78	57
ENST00000664366.1	ENSG00000128513.16	POT1	-23.524	7.78115e-15	7.67166e-12	0	2.89117	0	0	1.47799	0	0	0	0	0	0	248	0	0	140	0	0	0	0	0
ENST00000469080.5	ENSG00000102226.10	USP11	2.40902	9.04167e-05	0.00801041	0.162261	0.40555	0.236372	0.170859	0.387643	1.15206	0.461062	3.53074	2.15948	0.554446	17	39	19	17	42	96	38	358	222	60
ENST00000514247.5	ENSG00000109775.11	UFSP2	-6.94241	1.57245e-07	4.15796e-05	0.953327	0.444657	0.016422	0.704065	0.202791	0	0	0	0.009089	0	65	29	1	47	15	0	0	0	1	0
ENST00000592943.5	ENSG00000175221.16	MED16	6.49307	9.7403e-09	3.15599e-06	0	0	0	0	0	0.306456	0.408149	0.701119	0.429022	0.10925	0	0	0	0	0	12	16	34	21	6
ENST00000441711.6	ENSG00000170632.14	ARMC10	1.57603	5.57999e-05	0.00555704	0.803224	0.618477	0.369556	0.485836	0.670868	1.68161	1.26634	3.0407	2.67384	1.05204	59	44	22	35	52	102	76	225	201	83
ENST00000424788.1	ENSG00000228363.2	CHMP3-AS1	7.53074	2.07961e-14	1.55663e-11	0	0	0	0	0	1.21739	1.14174	1.06987	1.78805	0.688441	0	0	0	0	0	34	32	36	61	25
ENST00000591824.5	ENSG00000105171.10	POP4	2.92807	2.00104e-05	0.00253863	0.205848	0.170037	0.156059	0	0	1.29495	0.736268	1.15976	1.28961	0.498958	6	4	4	0	0	27	15	29	33	14
ENST00000380738.8	ENSG00000164985.15	PSIP1	12.6046	1.35391e-17	5.49646e-14	0	0	0	0	0	30.6441	28.2374	5.57211	0.880759	0.74964	0	0	0	0	0	2471	2253	548	88	79
ENST00000466691.1	ENSG00000073756.13	PTGS2	-4.04183	1.24645e-05	0.00171864	0.488045	4.09986	0.463334	2.18013	1.40354	0.217468	0	0.186211	0	0.112221	13	101	10	55	39	5	0	5	0	4
ENST00000356317.8	ENSG00000139629.16	GALNT6	-9.81034	4.94885e-09	1.66607e-06	1.11718	1.35325	0.754475	1.86592	0	0	0	0	0	0	172	199	92	279	0	0	0	0	0	0
ENST00000704005.1	ENSG00000165119.22	HNRNPK	-23.5625	7.03381e-15	7.1388e-12	0	3.86877	0	0.966829	0	0	0	0	0	0	0	303	0	77	0	0	0	0	0	0
ENST00000689895.1	ENSG00000234741.10	GAS5	-1.31037	8.28709e-05	0.00750569	1.0015	1.17106	1.50672	1.23206	0.542594	0.507365	0.488252	0.3845	0.653951	0.369928	37	42	44	45	22	16	15	15	25	15
ENST00000677213.1	ENSG00000116539.14	ASH1L	22.4981	1.0687e-13	5.58761e-11	0	0	0	0	0	0	0	0.135811	1.12825	0	0	0	0	0	0	0	0	46	384	0
ENST00000697189.1	ENSG00000198064.15	NPIPB13	-24.7518	2.88142e-16	6.85729e-13	0	4.91507	0	4.90083	0	0	0	0	0	0	0	454	0	460	0	0	0	0	0	0
ENST00000699050.1	ENSG00000108021.22	TASOR2	23.9409	2.56455e-15	3.47045e-12	0	0	0	0	0	0	4.0294	0.413641	0.014939	0	0	0	0	0	0	0	858	109	4	0
ENST00000683626.1	ENSG00000144591.20	GMPPA	-6.83848	1.26216e-05	0.00173177	0.577872	0.361893	0	0.288996	0.091342	0	0	0	0	0	43	26	0	21	8	0	0	0	0	0
ENST00000664186.1	ENSG00000287979.1	ENSG00000287979	2.9694	3.16832e-05	0.00360367	0.065306	0.360332	0.336787	0.389009	1.26514	4.01469	1.16149	3.96687	2.12849	10.3294	3	14	11	15	51	127	37	152	83	422
ENST00000311713.11	ENSG00000133316.16	WDR74	22.3297	1.62868e-13	8.02884e-11	0	0	0	0	0	0	0	0	6.47218	4.66766	0	0	0	0	0	0	0	0	222	168
ENST00000394804.6	ENSG00000109332.20	UBE2D3	23.0318	2.75795e-14	1.92262e-11	0	0	0	0	0	0.372176	0	0	0	4.5199	0	0	0	0	0	38	0	0	0	586
ENST00000579192.5	ENSG00000125434.11	SLC25A35	-4.90469	5.11467e-05	0.00518339	0.170269	0.070632	0.516655	0.115033	0.799746	0	0	0	0.059482	0	11	5	26	7	53	0	0	0	4	0
ENST00000686275.1	ENSG00000023318.9	ERP44	-25.0067	1.42567e-16	4.27795e-13	5.33805	0	3.67435	0	0	0	0	0	0	0	686	0	375	0	0	0	0	0	0	0
ENST00000471965.1	ENSG00000102119.12	EMD	1.16771	6.4869e-05	0.0062583	1.95438	1.93147	1.51204	1.25343	1.78936	5.65903	4.18539	3.7258	5.17674	2.36681	46	43	28	29	44	109	80	88	123	59
ENST00000704367.1	ENSG00000182504.12	CEP97	22.824	4.68991e-14	2.743e-11	0	0	0	0	0	0.612523	1.60351	0	0	0	0	0	0	0	0	109	281	0	0	0
ENST00000436656.6	ENSG00000234741.10	GAS5	-1.80543	1.59952e-05	0.00210133	0.866264	0.915898	1.03435	0.765397	1.0275	0.142202	0.359887	0.119578	0.61137	0.159797	21	21	20	18	26	3	8	3	15	5
ENST00000487903.5	ENSG00000068650.19	ATP11A	-25.6596	2.27848e-17	8.27629e-14	0	0	0	5.2531	1.90734	0	0	0	0	0	0	0	0	1310	517	0	0	0	0	0
ENST00000454558.2	ENSG00000196843.17	ARID5A	1.34339	1.28189e-08	4.00315e-06	0.275626	0.348932	0.512191	0.501041	0.52718	0.956142	1.21192	1.35863	1.37328	1.17589	25	30	37	44	50	71	89	123	126	113
ENST00000700351.1	ENSG00000160223.18	ICOSLG	3.4116	8.23709e-06	0.00121992	0.140994	0.27056	0.149778	0.076951	0.180318	0.46363	1.37789	0.248765	7.27018	1.17413	23	41	19	12	30	61	177	40	1167	198
ENST00000402676.7	ENSG00000131016.17	AKAP12	-2.87021	2.07497e-05	0.00261799	0.042652	0.174424	0.084805	0.49137	0.479808	0.021425	0.041493	0.032933	0.032174	0.049488	11	41	17	118	125	5	9	9	9	14
ENST00000538864.6	ENSG00000129493.15	HEATR5A	-7.78572	2.12593e-05	0.00266766	0.023932	0.543402	0.088683	0.600681	0	0	0	0	0	0	4	79	11	89	0	0	0	0	0	0
ENST00000690271.1	ENSG00000167004.14	PDIA3	1.29903	1.83297e-06	0.000365614	0.697764	0.64652	0.546477	0.799736	0.544882	1.38364	1.3237	1.87132	2.98456	1.40757	75	67	47	84	62	123	116	202	328	162
ENST00000694939.1	ENSG00000038274.18	MAT2B	-7.70612	6.82018e-07	0.000155345	0.674861	0	0.471567	0.538289	0.328872	0	0	0	0	0	61	0	34	48	32	0	0	0	0	0
ENST00000650627.1	ENSG00000229807.13	XIST	22.9639	3.27864e-14	2.13468e-11	0	0	0	0	0	0	0.584246	0	1.04202	0	0	0	0	0	0	0	183	0	408	0
ENST00000595730.5	ENSG00000131408.15	NR1H2	2.06436	8.50021e-06	0.00125351	1.73406	1.4478	1.01467	2.3911	1.98922	8.73768	4.64728	8.61702	15.716	2.75395	36	29	17	48	44	150	79	180	333	62
ENST00000264720.8	ENSG00000115207.15	GTF3C2	24.2353	1.16592e-15	1.87131e-12	0	0	0	0	0	0	0	0	6.88649	11.5785	0	0	0	0	0	0	0	0	737	1299
ENST00000374550.8	ENSG00000142676.14	RPL11	-12.573	7.03952e-10	2.56209e-07	612.995	0	404.116	181.193	22.0098	0	0	0.108831	0	0.011388	11693	0	6120	3367	444	0	0	3	0	1
ENST00000426905.7	ENSG00000006744.19	ELAC2	7.25198	1.08217e-05	0.00152995	0	0	0	0	0	0.459859	0.11443	0	1.19831	0.43865	0	0	0	0	0	30	8	0	95	37
ENST00000522565.5	ENSG00000153140.9	CETN3	-1.85879	2.01574e-06	0.000395216	1.01421	1.04754	2.18771	1.49295	1.68769	0.635362	0.330388	0.175159	0.703115	0.338426	26	26	44	37	45	14	7	5	19	10
ENST00000382911.8	ENSG00000166845.15	C18orf54	8.99878	6.17764e-08	1.71915e-05	0	0	0	0	0	0.908568	1.66352	1.07556	0	0.831303	0	0	0	0	0	89	160	128	0	105
ENST00000615052.5	ENSG00000152242.11	C18orf25	5.53321	2.84966e-06	0.000527264	0.03891	0.060445	0	0.027256	0	0.63832	0.081869	3.00388	0.163073	3.31866	7	10	0	5	0	84	11	479	27	564
ENST00000438796.6	ENSG00000186001.14	LRCH3	22.2958	1.77223e-13	8.49381e-11	0	0	0	0	0	0	0	0	0.70872	0.974136	0	0	0	0	0	0	0	0	156	224
ENST00000474699.1	ENSG00000116001.17	TIA1	-1.12516	8.51907e-05	0.0076655	11.8784	9.98297	18.1416	7.97765	6.84474	5.74029	6.06785	4.36799	4.79258	6.59799	236	190	286	155	144	95	99	88	98	141
ENST00000397510.9	ENSG00000177042.16	TMEM80	-1.00782	2.44311e-05	0.0030002	6.01775	6.41998	12.2133	8.65593	7.58145	4.49186	5.21515	4.43108	4.78105	3.29181	248	253	399	347	330	154	176	185	202	146
ENST00000683609.1	ENSG00000125124.14	BBS2	-6.2773	9.14251e-05	0.00805837	0.617183	0.354561	0.123484	0.009157	0	0	1.3e-05	0	0.006369	0	83	46	14	2	0	0	1	0	1	0
ENST00000395032.6	ENSG00000149516.14	MS4A3	-6.10975	3.76601e-05	0.00408665	0	0.549515	0.721623	0.318354	0.778118	0	0	0	0	0	0	14	15	8	21	0	0	0	0	0
ENST00000456312.5	ENSG00000291152.1	SBDSP1	1.36638	3.0942e-06	0.000555047	4.16359	5.09071	5.86672	1.89632	3.27859	11.2409	10.9176	9.31565	16.8578	9.7412	116	136	130	52	97	260	250	262	482	292
ENST00000676655.1	ENSG00000070756.17	PABPC1	1.49366	1.49629e-05	0.00200518	0.79798	0.743555	0.356756	0.785517	0.528208	2.38777	2.09667	1.85621	2.79264	1.0025	55	50	20	53	39	137	119	130	198	75
ENST00000324219.9	ENSG00000071054.17	MAP4K4	6.3534	0.000116159	0.00980017	0	0	0.03947	0	0	0.025941	0.011932	1.78416	1.41249	0.426645	0	0	8	0	0	5	3	416	334	106
ENST00000566159.1	ENSG00000103275.21	UBE2I	1.0092	8.55011e-05	0.00768341	4.40532	2.38548	3.04467	2.65932	2.81275	5.9597	6.58607	4.25972	11.4435	6.52833	337	175	185	198	227	378	413	329	897	537
ENST00000535669.6	ENSG00000104894.12	CD37	4.27205	7.89928e-05	0.00727862	0.7548	0.284241	0.640425	0.548773	0.21895	0.825619	0.342106	0.2661	35.0869	21.8278	37	14	25	26	12	34	14	14	1742	1137
ENST00000562918.5	ENSG00000140678.17	ITGAX	9.67316	8.4382e-09	2.76001e-06	0	0	0	0	0	0	2.34624	7.9503	5.13283	4.03919	0	0	0	0	0	0	85	353	232	192
ENST00000222573.5	ENSG00000105855.10	ITGB8	-2.81191	2.63723e-05	0.00313807	0.015915	0.087953	0.083417	0.156884	0.201375	0.027424	0.010025	0.021729	0.004593	0.013687	5	22	18	40	56	6	3	6	2	4
ENST00000341500.9	ENSG00000171105.14	INSR	23.192	1.82625e-14	1.40043e-11	0	0	0	0	0	0	0	1.54417	0.784052	0	0	0	0	0	0	0	0	404	209	0
ENST00000698668.1	ENSG00000115935.19	WIPF1	5.69659	5.74579e-05	0.00567174	0.008612	0.008813	0.014025	0.014489	0	0.010072	0.017602	0.004856	1.72397	2.26283	2	2	2	2	0	2	2	1	234	322
ENST00000463089.6	ENSG00000151923.18	TIAL1	1.16245	5.88315e-05	0.00575923	0.781138	0.397958	0.541679	0.559374	0.736367	1.0085	1.697	1.45773	1.93193	1.60618	21	10	12	15	21	22	37	39	52	46
ENST00000622373.1	ENSG00000215301.11	DDX3X	1.40516	2.9004e-06	0.000533789	1.36756	1.9841	1.21663	1.19081	2.01603	2.93625	4.42162	6.22009	5.77128	3.31104	85	117	60	72	132	150	224	387	365	220
ENST00000475923.1	ENSG00000147872.10	PLIN2	2.75722	3.32459e-05	0.00373973	0	0.184072	0.011429	0.101605	0.170248	0.545495	0.305306	0.897134	0.908551	1.50574	0	6	1	3	6	14	8	27	27	47
ENST00000594248.1	ENSG00000171606.18	ZNF274	1.0172	4.03136e-05	0.00430023	0.74811	0.970152	0.532048	0.534051	0.77318	1.60293	1.65063	0.940304	1.98749	1.91203	47	58	27	33	51	83	85	60	128	129
ENST00000380716.8	ENSG00000164985.15	PSIP1	7.435	2.12127e-06	0.000413558	0	0	0	0	0	0	1.38826	0.796853	0.47927	0.634524	0	0	0	0	0	0	63	44	27	38
ENST00000439657.5	ENSG00000167615.18	LENG8	1.12603	5.05273e-05	0.00512815	2.15858	1.40173	1.29355	1.71199	2.71377	6.1616	3.58205	4.15579	4.70673	3.77416	67	42	32	52	89	159	92	131	150	126
ENST00000699791.1	ENSG00000071127.18	WDR1	1.47998	1.04595e-05	0.00148227	0.156703	0.255938	0.154537	0.268497	0.338164	0.533312	0.877995	0.847415	0.933073	0.494591	14	21	11	23	31	38	62	74	82	46
ENST00000532268.1	ENSG00000182934.12	SRPRA	1.01501	1.4509e-06	0.000304358	4.08334	4.32759	3.71273	4.27902	3.55106	11.1179	7.60531	7.35559	12.1964	6.60879	98	100	71	100	90	221	150	179	300	171
ENST00000556895.5	ENSG00000272888.8	CHASERR	3.78677	1.18912e-07	3.20575e-05	0.822727	0.75401	0.170409	0.282446	1.84332	1.0852	13.5017	12.2846	18.2618	17.3086	20	17	4	7	46	21	257	288	435	432
ENST00000468581.2	ENSG00000169359.16	SLC33A1	22.0804	3.02386e-13	1.364e-10	0	0	0	0	0	0	2.45258	0.222133	0	0	0	0	0	0	0	0	207	24	0	0
ENST00000421503.6	ENSG00000159873.10	CCDC117	22.3208	1.66557e-13	8.15246e-11	0	0	0	0	0	1.44327	0	0	1.80877	0	0	0	0	0	0	131	0	0	202	0
ENST00000644146.1	ENSG00000133835.18	HSD17B4	23.2884	1.42322e-14	1.15557e-11	0	0	0	0	0	1.36052	0	0	4.51651	0	0	0	0	0	0	141	0	0	579	0
ENST00000627968.2	ENSG00000095951.17	HIVEP1	23.3128	1.33579e-14	1.11072e-11	0	0	0	0	0	1.3417	0	0	1.49628	0	0	0	0	0	0	287	0	0	396	0
ENST00000693030.1	ENSG00000234741.10	GAS5	-2.9861	1.09485e-08	3.45029e-06	0.944121	0.962996	1.86764	2.55859	1.0505	0.171938	0.117414	0.066357	0.472616	0.186912	38	37	59	99	44	6	4	3	20	8
ENST00000375445.7	ENSG00000137656.12	BUD13	-6.21545	2.51702e-05	0.00305875	0.139776	0.243159	0	0.397082	0.417775	0	0	0	0	0	8	13	0	21	23	0	0	0	0	0
ENST00000685008.1	ENSG00000234741.10	GAS5	-2.01757	1.91368e-07	4.92808e-05	0.884175	0.623546	0.892637	0.700833	0.64773	0.140569	0.185766	0.120275	0.357449	0.132677	26	18	21	20	20	4	5	4	11	5
ENST00000553557.5	ENSG00000184205.14	TSPYL2	1.63335	5.7955e-05	0.00569767	0.282979	0.452785	0.231913	0.169088	0.327116	0.688233	0.863987	0.511071	2.0242	1.18845	22	33	14	13	27	43	54	39	157	97
ENST00000297435.3	ENSG00000164821.5	DEFA4	-7.38042	7.32642e-05	0.00682366	0	1.63917	0.517233	0.124358	6.36927	0	0	0	0	0	0	27	7	3	115	0	0	0	0	0
ENST00000547397.1	ENSG00000075856.12	SART3	1.18374	3.1695e-05	0.00360367	0.561918	1.07744	0.578956	0.764016	0.867261	2.69655	1.6721	1.65061	2.15706	1.74456	15	27	12	19	24	57	35	43	57	48
ENST00000623257.1	ENSG00000279605.1	ENSG00000279605	2.07945	7.32528e-06	0.00110143	0.325864	0.371608	0.394994	0.263917	0.222999	1.09215	0.616259	0.570476	2.70307	2.69515	47	51	45	37	34	130	73	83	397	415
ENST00000645755.1	ENSG00000100150.20	DEPDC5	-4.20205	1.96622e-06	0.000388822	0.604331	0.19738	0.175058	0.074735	0.11207	0.023963	0	0.025549	0	0.017218	92	29	21	11	18	3	0	4	0	3
ENST00000681984.1	ENSG00000198561.16	CTNND1	-4.15799	3.06493e-07	7.66399e-05	1.33807	0.553424	0.325463	4.49854	0.72383	0.0004	0.07821	0.159853	0.121725	0.091357	230	91	45	751	132	1	11	28	22	17
ENST00000656133.1	ENSG00000258017.3	TUBA1B-AS1	2.4064	7.0475e-05	0.00668109	0.234606	0.420838	0.23213	0.181077	0.670747	0.248759	2.16521	2.79184	2.52325	2.83813	5	8	4	4	14	5	35	56	51	60
ENST00000583138.1	ENSG00000263393.1	ENSG00000263393	1.70607	2.10317e-05	0.00264872	0.720643	0.325733	0.495249	0.491936	0.655326	1.84532	1.93502	2.89813	2.16634	1.18529	12	5	7	8	12	25	26	47	36	21
ENST00000597157.1	ENSG00000131408.15	NR1H2	2.68696	1.24287e-05	0.00171864	0.448926	0.230284	0.244721	0.400092	0.16954	2.3828	1.05813	0.828122	6.31641	1.30291	12	6	5	10	5	49	22	21	161	35
ENST00000507037.5	ENSG00000291113.1	ENSG00000291113	-1.38469	2.94824e-05	0.00341398	1.3231	1.62367	0.955379	1.56804	1.86166	0.617514	0.471683	0.392784	0.535659	1.06	43	51	25	50	64	17	13	13	18	38
ENST00000531700.5	ENSG00000166004.15	CEP295	5.54456	1.76408e-05	0.00227567	0	0.017294	0	0	0	0.469932	0.009561	0.345737	0.152586	0.281443	0	2	0	0	0	33	1	30	14	26
ENST00000531175.1	ENSG00000150787.8	PTS	1.54838	8.47051e-05	0.00763236	0.816165	0.7725	0.470786	1.57138	0.553906	4.36222	2.33334	2.23136	3.02094	2.5883	11	10	5	20	8	45	24	29	39	35
ENST00000586113.1	ENSG00000125740.15	FOSB	2.12814	2.32753e-05	0.00287875	0.232886	0.57523	0.488335	0.225111	0.656655	1.39886	0.706871	1.99427	4.64307	2.05012	15	35	25	14	44	74	37	128	301	140
ENST00000525645.1	ENSG00000150787.8	PTS	1.35165	2.71889e-10	1.02538e-07	2.28447	2.24528	1.87727	2.17854	2.19905	8.52793	4.75312	4.844	7.21549	5.39427	71	67	47	66	72	219	121	152	229	180
ENST00000476492.1	ENSG00000162511.8	LAPTM5	1.67834	1.90737e-05	0.00243322	13.8178	9.8699	11.1153	12.529	11.7436	47.2731	33.7211	23.4001	93.3715	17.4633	384	263	245	339	345	1088	768	656	2658	522
ENST00000562482.1	ENSG00000103275.21	UBE2I	1.69084	7.78752e-06	0.00116081	1.03155	0.791991	0.768258	0.471359	0.894843	2.04603	2.14791	1.55852	5.4105	3.58708	22	17	13	10	21	37	38	34	118	82
ENST00000427177.6	ENSG00000184640.20	SEPTIN9	25.1938	8.42888e-17	2.77009e-13	0	0	0	0	0	0	34.9319	0	8.66431	0	0	0	0	0	0	0	3092	0	960	0
ENST00000347466.10	ENSG00000105136.22	ZNF419	8.27059	1.78633e-07	4.66982e-05	0	0	0	0	0	1.09386	0	0.599141	0.574346	0.830762	0	0	0	0	0	96	0	64	63	95
ENST00000498502.5	ENSG00000152601.18	MBNL1	-26.7461	9.74895e-19	5.60686e-15	23.2012	0	3.50786	0	0	0	0	0	0	0	3526	0	424	0	0	0	0	0	0	0
ENST00000626918.2	ENSG00000248333.9	CDK11B	22.0124	3.57603e-13	1.56202e-10	0	0	0	0	0	0.786145	0	2.6589	0	0	0	0	0	0	0	47	0	191	0	0
ENST00000485412.1	ENSG00000161011.20	SQSTM1	1.66035	1.60154e-05	0.00210133	0.409459	0.300941	0.401026	0.59842	0.27032	1.18935	1.83128	0.929533	2.28011	1.30122	8	6	7	12	6	19	29	18	45	27
ENST00000311028.4	ENSG00000104490.18	NCALD	-9.09324	4.7122e-07	0.000110242	0	0.11653	0.557298	2.12811	1.73392	0	0	0	0	0	0	12	47	219	194	0	0	0	0	0
ENST00000639636.2	ENSG00000161551.15	ZNF577	-23.3678	1.17066e-14	1.02269e-11	1.09769	0	0	0	0.364875	0	0	0	0	0	257	0	0	0	91	0	0	0	0	0
ENST00000582326.2	ENSG00000108654.16	DDX5	1.07018	4.19249e-05	0.00441748	33.155	32.2064	66.5211	25.0615	48.6624	94.9769	63.6246	99.7746	111.867	102.97	5117	4761	8151	3768	7938	12155	8056	15554	17713	17099
ENST00000481223.6	ENSG00000221978.13	CCNL2	21.9825	3.84867e-13	1.6601e-10	0	0	0	0	0	0	0	0	0.677144	2.79171	0	0	0	0	0	0	0	0	57	245
ENST00000644866.2	ENSG00000138685.18	FGF2	7.76179	1.19264e-06	0.000256417	0	0	0	0	0	0.135646	0.223334	0	0.530095	0.368339	0	0	0	0	0	22	36	0	105	77
ENST00000576925.4	ENSG00000172270.22	BSG	2.00473	3.81791e-05	0.00412999	0.110417	0.384556	0.086889	0.643192	0.245801	1.14007	1.14431	1.29549	1.38628	1.74678	8	25	5	42	18	64	63	88	96	126
ENST00000650186.1	ENSG00000229807.13	XIST	24.7811	2.64664e-16	6.5235e-13	0	0	0	0	0	0	3.60122	0	5.83026	0	0	0	0	0	0	0	706	0	1428	0
ENST00000442123.6	ENSG00000198252.12	STYX	-24.529	5.29089e-16	1.12245e-12	6.94984	0	0	0	0.63326	0	0	0	0	0	915	0	0	0	89	0	0	0	0	0
ENST00000686250.1	ENSG00000289138.1	ENSG00000289138	1.3211	2.46854e-05	0.00302068	3.30387	2.51467	1.97169	2.74131	2.73164	10.382	6.16495	7.62114	8.7777	3.56324	158	115	75	128	138	411	242	368	430	183
ENST00000561023.1	ENSG00000100664.11	EIF5	1.44488	3.9326e-05	0.00421275	3.38841	3.0563	1.7187	1.69235	1.66394	10.0922	6.12885	6.84713	7.58769	4.11352	56	48	23	27	29	137	83	113	128	73
ENST00000441673.2	ENSG00000274049.4	INO80B-WBP1	-24.1323	1.54991e-15	2.27589e-12	0	0	6.17197	0	6.73186	0	0	0	0	0	0	0	237	0	343	0	0	0	0	0
ENST00000528952.1	ENSG00000149516.14	MS4A3	-6.66393	1.81024e-07	4.71448e-05	0.11823	0.354534	0.371027	0.465652	1.92508	0	0	0	0	0	4	10	8	13	55	0	0	0	0	0
ENST00000554669.6	ENSG00000272888.8	CHASERR	4.9417	2.50954e-08	7.59632e-06	0.05656	0.205791	0.03839	0.067195	0.120606	0.150915	3.08151	3.8952	12.5198	4.32127	1	4	1	2	3	3	43	66	215	78
ENST00000571372.1	ENSG00000167978.19	SRRM2	2.25697	6.00422e-06	0.000948345	0.655316	0.700706	0.529741	0.283733	0.333174	1.73781	1.12656	4.4695	3.41173	2.51382	9	9	6	4	5	20	13	61	47	37
ENST00000511461.5	ENSG00000124275.15	MTRR	10.88	2.43786e-10	9.24443e-08	0	0	0	0	0	10.8155	0	3.53529	3.63504	4.42978	0	0	0	0	0	798	0	318	332	424
ENST00000459775.5	ENSG00000168883.20	USP39	-4.19706	6.99889e-05	0.00665329	0.214359	1.79613	2.50101	0.045124	2.82283	0.113589	0	0.000183	0.111017	0.183611	14	107	124	3	186	6	0	1	8	13
ENST00000477543.1	ENSG00000140299.14	BNIP2	1.22944	0.000118726	0.00991996	0.650461	0.98932	0.754211	0.478386	0.504425	1.15689	2.27785	1.35762	2.49949	1.6538	17	24	15	12	14	24	47	35	64	45
ENST00000702617.1	ENSG00000290040.1	ENSG00000290040	2.21011	2.14209e-07	5.49577e-05	1.14134	1.41067	0.990494	0.535896	1.38018	8.87594	3.49069	2.35554	7.95809	6.08602	17	20	12	8	22	109	43	35	121	97
ENST00000524374.1	ENSG00000237706.4	TRIM51EP	-6.52852	1.88017e-07	4.85993e-05	0.072123	0.163685	0.196292	0.475661	0.892677	0	0	0	0	0	4	7	7	21	42	0	0	0	0	0
ENST00000521198.7	ENSG00000104205.16	SGK3	-23.4455	9.52601e-15	9.00599e-12	1.25624	2.39258	0	0	0	0	0	0	0	0	150	272	0	0	0	0	0	0	0	0
ENST00000449589.6	ENSG00000234741.10	GAS5	-4.46244	2.79505e-07	7.06595e-05	0.668549	2.77794	9.29791	9.36494	1.30044	0.066595	0.152029	0.062925	0.751215	0.104785	16	64	177	219	33	2	3	2	19	3
ENST00000576930.5	ENSG00000132507.18	EIF5A	8.71432	1.47842e-06	0.000307472	0	0	0	0	0	0	0.679599	0.287276	5.38689	5.14488	0	0	0	0	0	0	24	13	230	231
ENST00000373277.8	ENSG00000095370.20	SH2D3C	-7.73965	1.32992e-06	0.000283285	0.363189	1.06978	0.500618	0.402838	0	0	0	0	0	0	29	82	32	32	0	0	0	0	0	0
ENST00000627144.2	ENSG00000214046.9	SMIM7	-22.9563	3.3947e-14	2.15462e-11	1.63086	0	0	2.31196	0	0	0	0	0	0	103	0	0	142	0	0	0	0	0	0
ENST00000254801.9	ENSG00000132465.12	JCHAIN	-1.12322	1.47618e-05	0.00198208	289.04	380.469	637.497	358.831	266.65	163.646	226.044	228.161	167.37	177.939	10743	13544	18811	12990	10475	5044	6893	8566	6382	7116
ENST00000438237.6	ENSG00000144645.16	OSBPL10	7.88306	1.73129e-05	0.00224596	0	0	0	0	0	0.443485	0	0.031081	0.810469	2.19274	0	0	0	0	0	28	0	3	64	179
ENST00000373330.1	ENSG00000197056.11	ZMYM1	23.0946	2.34745e-14	1.6702e-11	0	0	0	0	0	0	1.46739	2.96089	0	0	0	0	0	0	0	0	147	364	0	0
ENST00000582978.5	ENSG00000134265.13	NAPG	1.04295	2.73758e-05	0.00322413	0.861221	1.39834	1.40691	0.968086	0.931128	2.58032	2.85589	2.74819	2.47299	2.05017	23	35	29	25	26	55	61	72	66	57
ENST00000699683.1	ENSG00000092330.19	TINF2	-2.99433	6.62406e-06	0.00102044	0.537223	1.46644	2.34436	4.05328	0.854066	0.379076	0.156417	0.056678	0.556731	0.135583	39	102	134	285	65	23	10	5	42	11
ENST00000583515.1	ENSG00000161970.15	RPL26	-3.35245	7.98171e-05	0.00733401	54.2662	6.48871	92.4873	10.8058	1.93969	4.73406	4.75382	3.66161	1.36059	2.62153	838	96	1134	163	32	61	61	58	22	44
ENST00000647913.2	ENSG00000229807.13	XIST	24.1941	1.30472e-15	2.04649e-12	0	0	0	0	0	0	3.83537	0	3.79703	0	0	0	0	0	0	0	560	0	693	0
ENST00000683161.1	ENSG00000288701.1	PRRC2B	2.45339	8.53204e-06	0.00125552	0.134493	0.096078	0.21905	0.062455	0.087227	0.932658	0.210853	0.293827	0.954328	1.39522	20	14	25	9	14	111	25	43	141	215
ENST00000569781.1	ENSG00000175265.19	GOLGA8A	-4.67082	1.3381e-07	3.59336e-05	6.94538	0.295338	0.690916	2.24712	5.59301	0.133972	0.13519	0.116793	0.047474	0.092977	132	6	11	42	112	3	3	3	1	2
ENST00000552508.1	ENSG00000161835.11	TAMALIN	2.48758	1.29167e-05	0.00176524	2.62126	1.49688	1.32841	2.15359	1.22154	18.6476	7.62842	5.73658	22.2808	2.15953	69	38	28	56	34	406	165	153	600	61
ENST00000625464.2	ENSG00000156531.18	PHF6	-1.05109	4.53286e-08	1.28739e-05	5.64281	5.34704	5.15802	3.78864	4.18905	1.6784	2.55884	2.20218	3.34322	3.16334	724	657	525	473	568	179	270	286	440	437
ENST00000612269.2	ENSG00000274104.2	ENSG00000274104	2.2308	4.55393e-10	1.7081e-07	0.366951	0.44599	0.164327	0.301593	0.464691	1.69769	1.62272	1.3642	3.40828	1.57273	13	15	5	11	18	49	47	48	122	59
ENST00000652202.1	ENSG00000189241.8	TSPYL1	1.81898	0.000105956	0.00911788	1.29541	0.983739	1.55854	0.813433	0.80093	5.11315	3.0257	1.24927	10.0677	2.59468	220	160	211	135	144	720	422	215	1754	475
ENST00000577929.1	ENSG00000161960.16	EIF4A1	1.15314	5.75251e-05	0.00567174	6.6712	8.69085	4.43666	5.05248	7.14233	15.5272	9.27605	16.938	24.0677	13.4221	135	168	71	99	152	259	154	345	497	291
ENST00000498336.5	ENSG00000204576.12	PRR3	3.49639	8.97054e-06	0.00130612	0.204249	0.15848	0	0.002158	0.001705	0.575103	1.18511	0.575565	1.0742	1.75678	12	9	0	1	1	28	57	34	64	110
ENST00000458602.6	ENSG00000026751.17	SLAMF7	22.1358	2.63678e-13	1.21318e-10	0	0	0	0	0	0	0	2.42616	0	1.51485	0	0	0	0	0	0	0	174	0	116
ENST00000472677.1	ENSG00000170638.10	TRABD	1.32718	0.000107263	0.00918456	0.760149	0.902102	0.804965	1.03191	0.885555	2.07805	1.51247	1.84806	5.18309	1.92084	37	42	31	49	45	83	60	90	256	100
ENST00000480687.5	ENSG00000173540.14	GMPPB	1.62927	1.79057e-06	0.000358192	0.745794	0.423544	0.354	0.199665	0.564473	1.45958	2.08018	1.04389	1.59879	1.71309	132	72	50	35	106	214	302	187	290	326
ENST00000394168.1	ENSG00000112624.14	BICRAL	-6.57631	8.31693e-06	0.00122911	1.55409	0.009509	3.8158	0.017465	0	0.010994	0.009284	0.005765	0.010844	0.00909	293	2	571	4	0	2	2	2	3	2
ENST00000565859.2	ENSG00000125124.14	BBS2	8.55513	2.04281e-06	0.000399389	0	0	0	0	0.006893	2.05117	0	1.39348	2.25629	0.010102	0	0	0	0	1	178	0	148	242	2
ENST00000330459.8	ENSG00000182481.10	KPNA2	-3.78861	9.11052e-05	0.00805224	0.106943	0.490174	4.5452	0.178714	1.64422	0.067544	0.143129	0.197578	0.045718	0.0317	7	27	207	10	100	4	7	12	3	2
ENST00000422556.1	ENSG00000158480.11	SPATA2	1.76634	3.21384e-05	0.00364807	0.040304	0.011262	0.038719	0.07732	0.043777	0.136714	0.175205	0.165099	0.250799	0.141364	5	2	4	10	6	14	18	20	31	19
ENST00000654969.1	ENSG00000182165.20	TP53TG1	-1.17428	8.03485e-05	0.00734471	0.712973	1.01768	1.20953	0.576015	0.911842	0.352561	0.291927	0.382142	0.407388	0.696727	62	85	83	49	84	26	21	34	37	65
ENST00000698022.1	ENSG00000108604.18	SMARCD2	-9.56116	1.99923e-06	0.000394066	0.292412	4.57381	4.99965	0.056881	0	0	0	0	0	0	20	298	270	4	0	0	0	0	0	0
ENST00000427765.1	ENSG00000048828.18	FAM120A	22.1901	2.30492e-13	1.07483e-10	0	0	0	0	0	0	0	3.93749	0	1.86954	0	0	0	0	0	0	0	197	0	100
ENST00000409552.4	ENSG00000038532.17	CLEC16A	2.60123	0.000114164	0.00965567	0.124737	0.217026	0.296432	0.472002	0.043327	0.797945	1.68302	3.15774	1.56476	0.423541	13	21	23	45	5	65	135	311	157	45
ENST00000456018.1	ENSG00000224029.1	ENSG00000224029	2.85313	7.98639e-05	0.00733401	0.465991	0.244465	0.068668	0.258941	0.053724	4.2152	1.45627	0.532368	3.63557	0.642723	9	5	2	5	2	65	23	10	69	13
ENST00000602718.1	ENSG00000270083.1	ENSG00000270083	1.33898	5.95009e-07	0.000136882	2.05775	2.15862	1.30932	1.98687	1.52535	4.90096	5.73854	3.73291	7.23645	4.24043	24	24	12	23	19	47	55	44	86	53
ENST00000291825.11	ENSG00000105227.16	PRX	-1.55445	4.12162e-05	0.00436799	0.192744	0.305384	0.354085	0.143536	0.190503	0.104949	0.104696	0.048201	0.131666	0.056272	31	47	45	23	33	14	14	8	22	10
ENST00000377313.7	ENSG00000133895.19	MEN1	5.2271	7.09676e-05	0.00670936	0.006868	0.003572	0	0.006459	0.010652	0.520715	0.010107	0.203737	1.31003	0.007687	1	1	0	1	1	38	1	18	116	1
ENST00000567737.1	ENSG00000157106.18	SMG1	1.5648	4.42447e-07	0.000104933	1.55251	1.23572	1.00878	0.738411	1.81737	4.26741	3.63167	2.59093	6.56577	4.33549	33	25	17	15	41	74	63	55	141	98
ENST00000649586.2	ENSG00000005471.19	ABCB4	-1.95536	9.69794e-05	0.00845034	2.82147	1.53887	4.45369	2.53292	5.4034	1.02324	0.883889	0.219566	0.765921	1.92988	351	183	439	307	709	106	90	28	98	258
ENST00000685945.1	ENSG00000119321.10	FKBP15	-23.7192	4.6558e-15	5.26755e-12	1.26315	0	0	0.817255	0	0	0	0	0	0	266	0	0	168	0	0	0	0	0	0
ENST00000428400.5	ENSG00000102225.17	CDK16	1.26971	2.06542e-05	0.00261071	1.67324	1.21506	1.10064	2.41059	1.71941	2.99879	4.10232	4.10483	7.28863	3.5516	146	102	77	205	159	217	294	362	652	334
ENST00000435633.5	ENSG00000188846.14	RPL14	3.27193	5.31501e-05	0.00533939	1.33702	5.36957	3.50484	1.38702	6.0736	114.231	5.05951	26.3257	34.0349	5.1539	38	144	78	38	180	2645	116	743	975	155
ENST00000520829.5	ENSG00000104671.8	DCTN6	2.00997	2.51738e-05	0.00305875	0.345368	0.266969	0.3634	0.339138	0.348088	1.45526	1.34776	2.44342	1.90822	0.492079	9	7	8	9	10	31	29	63	50	14
ENST00000325123.5	ENSG00000114812.13	VIPR1	7.89929	3.10171e-06	0.000555047	0	0	0.00517	0	0	0	0.700121	2.88597	0.127571	0.698604	0	0	1	0	0	0	46	233	11	60
ENST00000703554.1	ENSG00000109670.17	FBXW7	2.71414	0.000116785	0.00980523	0.047828	0.034074	0.04413	0	0.096279	0.325019	0.255504	0.677377	0.113003	0.385242	4	3	3	0	7	19	15	47	8	29
ENST00000532829.5	ENSG00000167996.16	FTH1	13.6727	2.76676e-38	1.90948e-33	0	0	0	0	0	36.2333	48.6507	155.799	133.06	155.01	0	0	0	0	0	792	1052	4148	3599	4396
ENST00000563094.5	ENSG00000141076.18	UTP4	1.32101	7.01086e-06	0.00106108	0.381477	0.218595	0.401807	0.605366	0.402003	1.35984	0.768084	0.858547	1.47532	1.20155	47	26	39	72	52	137	77	105	183	157
ENST00000651298.1	ENSG00000078403.17	MLLT10	7.98522	5.14316e-06	0.000839137	0	0	0	0	0.005359	2.04076	0.014521	0.435848	0.003708	0.050695	0	0	0	0	1	255	2	67	1	9
ENST00000394074.6	ENSG00000159593.15	NAE1	-23.0791	2.47472e-14	1.74278e-11	0.554041	5.23791	0	0	0	0	0	0	0	0	27	240	0	0	0	0	0	0	0	0
ENST00000696180.1	ENSG00000012232.10	EXTL3	-23.1505	2.05815e-14	1.55663e-11	0	0.786569	0	0.808642	0	0	0	0	0	0	0	137	0	143	0	0	0	0	0	0
ENST00000025008.10	ENSG00000023287.13	RB1CC1	-1.19544	3.48719e-05	0.00385686	6.60816	6.34644	4.07791	5.7425	4.5589	2.60875	3.27824	1.29264	2.19864	3.9733	1268	1166	621	1073	925	415	516	251	433	820
ENST00000275532.8	ENSG00000243335.10	KCTD7	23.8398	3.35157e-15	4.13051e-12	0	0	0	0	0	0	0	0	5.46577	4.32781	0	0	0	0	0	0	0	0	778	646
ENST00000522700.5	ENSG00000128694.12	OSGEPL1	-2.01538	5.80463e-05	0.00569853	0.336003	0.430377	0.529127	0.619275	0.500648	0.184643	0.105318	0	0.12199	0.248851	18	22	22	32	28	8	5	0	7	14
ENST00000518511.1	ENSG00000055163.21	CYFIP2	1.88792	7.16613e-05	0.00674721	0.318553	0.578006	0.004675	0.519877	0.367702	2.14258	1.01496	1.67477	2.07681	1.16049	4	7	1	6	5	22	10	20	26	15
ENST00000616136.1	ENSG00000183495.15	EP400	1.00361	8.79182e-05	0.00785968	0.222135	0.247574	0.315215	0.243862	0.402652	0.462876	0.642388	0.613766	0.89853	0.602112	21	22	23	22	39	35	48	57	84	59
ENST00000472045.1	ENSG00000125347.15	IRF1	1.21996	5.77417e-05	0.00568479	5.76445	7.7175	4.64259	6.45118	7.34933	29.0752	12.9846	9.42118	18.0573	12.9355	859	1101	549	936	1157	3591	1587	1418	2759	2073
ENST00000416191.2	ENSG00000224934.6	GOT1-DT	-1.42991	5.13254e-05	0.00519387	0.297658	0.333322	0.22901	0.316753	0.53856	0.168703	0.101749	0.132137	0.101868	0.166144	26	28	16	27	50	13	8	12	10	16
ENST00000548505.1	ENSG00000161835.11	TAMALIN	2.79762	2.99349e-05	0.00345478	4.27964	2.62141	1.56692	2.69709	1.39414	39.4583	13.0314	8.25118	36.7381	2.2748	82	49	24	51	29	627	205	160	722	47
ENST00000695429.1	ENSG00000114745.15	GORASP1	6.18502	3.41455e-05	0.00380703	0	0	0	0	0.008407	0.243153	0	0.076196	0.235919	0.659331	0	0	0	0	1	20	0	8	24	69
ENST00000577424.1	ENSG00000179094.16	PER1	3.30409	2.41057e-06	0.000460846	0.483874	0.269098	0.391297	0.758374	0.380305	6.86789	2.40291	9.85256	5.80685	0.548988	9	5	6	14	8	104	36	181	108	11
ENST00000346049.10	ENSG00000120899.18	PTK2B	-2.72102	2.37842e-06	0.000457233	5.96929	15.695	1.41634	8.22477	3.95076	1.24525	0.840511	1.58865	1.68387	0.532515	703	1770	133	944	492	122	82	189	204	68
ENST00000486845.1	ENSG00000112511.18	PHF1	2.19658	4.82364e-10	1.79948e-07	2.00205	1.21106	0.88568	1.15006	1.3456	4.14443	10.6852	5.45658	9.16199	4.61659	64	37	23	36	46	110	279	176	299	158
ENST00000678479.1	ENSG00000150093.20	ITGB1	-8.97337	4.27751e-05	0.00448651	0.001732	1.22077	0.015801	0	2.88603	0	0	0	0	0	1	127	2	0	330	0	0	0	0	0
ENST00000357115.9	ENSG00000198589.15	LRBA	-7.50149	5.68279e-10	2.10859e-07	0.006119	0.73477	0.063939	1.70833	0.78147	0.002475	0.003671	0	0.004375	0.003366	2	211	16	498	248	1	1	0	2	2
ENST00000377326.7	ENSG00000133895.19	MEN1	1.83364	3.3271e-05	0.00373973	0.468434	0.22357	0.243005	0.22451	0.686572	1.99292	1.6963	0.729011	2.1127	0.900401	43	20	18	20	67	151	127	68	198	89
ENST00000379656.7	ENSG00000105643.11	ARRDC2	1.14711	4.67354e-05	0.00479977	3.22373	3.08979	6.3323	5.21069	2.71263	8.18621	9.12628	7.0553	15.1457	11.5847	236	217	368	371	210	496	548	521	1136	911
ENST00000457167.9	ENSG00000168259.17	DNAJC7	-5.69678	8.88959e-06	0.00129982	0.005385	0.197604	10.6647	0.939479	8.86981	0.098272	0.002976	0.215614	0.008293	0.004596	1	10	442	48	490	5	1	12	1	1
ENST00000613947.1	ENSG00000275302.2	CCL4	-3.8707	9.37328e-06	0.0013477	2.15693	28.6072	1.54253	10.5092	2.26793	0.773874	0.221348	1.48708	0.561282	0.192278	111	1405	63	525	123	33	10	78	30	11
ENST00000561380.1	ENSG00000100664.11	EIF5	1.87824	4.86398e-11	1.90731e-08	0.796332	1.23527	0.870678	0.679134	0.618346	4.46388	2.87195	3.53141	2.82443	3.40858	22	32	19	18	18	100	64	96	78	99
ENST00000666013.1	ENSG00000246859.3	STARD4-AS1	1.70269	4.42417e-06	0.000746539	0.160783	0.332465	0.160166	0.166797	0.070029	0.684951	0.705908	0.513664	0.882234	0.474831	20	39	16	20	10	70	71	64	111	63
ENST00000282488.11	ENSG00000152601.18	MBNL1	-3.96461	0.000110585	0.00943349	0.942491	2.00822	41.5944	33.4019	20.6106	2.74866	0.228152	0.162732	3.82697	0.254281	176	359	6164	6072	4066	426	35	31	733	52
ENST00000369325.7	ENSG00000135341.19	MAP3K7	-23.0011	3.02528e-14	2.0076e-11	0	1.44444	0	0.49337	0	0	0	0	0	0	0	186	0	65	0	0	0	0	0	0
ENST00000366899.4	ENSG00000143507.18	DUSP10	1.77854	5.36693e-06	0.000863401	0.595402	0.947473	0.561502	1.33113	1.27354	4.50327	1.77981	4.94609	2.85277	3.62302	45	68	34	98	101	280	110	374	219	292
ENST00000415576.7	ENSG00000154611.15	PSMA8	-7.1064	2.5356e-06	0.000479436	0.664052	0.865474	0	0.36421	0.391712	0	0	0	0	0	35	43	0	19	22	0	0	0	0	0
ENST00000519940.6	ENSG00000105483.18	CARD8	-1.32858	2.73149e-06	0.000512266	1.95361	2.78119	1.1589	2.13646	2.29788	0.662181	0.716923	0.850648	1.44753	0.906463	243	331	115	259	302	69	74	107	185	122
ENST00000458234.5	ENSG00000196498.15	NCOR2	22.6483	7.32216e-14	4.14212e-11	0	0	0	0	0	0	0	0	1.22068	2.18748	0	0	0	0	0	0	0	0	170	318
ENST00000366488.5	ENSG00000169224.13	GCSAML	-22.9532	3.13547e-14	2.0609e-11	0	0	0	1.37962	0.925571	0	0	0	0	0	0	0	0	147	107	0	0	0	0	0
ENST00000606596.1	ENSG00000272256.1	ENSG00000272256	2.52042	0.000110812	0.00943349	0.441911	0.464542	0.175853	0.316253	0.557186	0.65045	1.43482	1.35267	8.11847	2.59029	10	10	3	7	13	12	25	29	171	58
ENST00000264640.9	ENSG00000073584.20	SMARCE1	8.4172	3.70566e-07	8.91101e-05	0	0	0	0	0	0	0.541428	0.380283	1.40931	2.03903	0	0	0	0	0	0	39	34	126	191
ENST00000645645.1	ENSG00000111642.16	CHD4	-2.1116	2.50606e-05	0.00305576	1.01515	0.213144	0.973835	0.958027	0.459706	0.339622	0.108402	0.12626	0.136012	0.19632	185	38	141	170	89	52	17	24	26	39
ENST00000667971.1	ENSG00000075711.21	DLG1	-24.0011	2.20095e-15	3.09997e-12	0.676649	0	0	0	4.67538	0	0	0	0	0	74	0	0	0	539	0	0	0	0	0
ENST00000550192.5	ENSG00000197111.16	PCBP2	1.27001	8.47119e-05	0.00763236	3.71494	2.33167	1.82621	2.6475	2.52438	6.59476	7.24549	9.32763	7.52701	3.81781	79	48	31	55	57	117	127	200	164	88
ENST00000691248.2	ENSG00000291153.1	STAG3L4	4.70788	2.79229e-05	0.00326075	0.149984	0	0	0	0	1.23641	1.59466	0.804999	0.672388	0.379615	8	0	0	0	0	51	65	41	34	21
ENST00000480762.6	ENSG00000158864.13	NDUFS2	-2.05672	1.45636e-06	0.000304578	0.448357	0.348947	0.330867	0.355818	0.505368	0.057053	0.062239	0.188669	0.055375	0.117265	26	20	16	21	31	3	3	12	4	8
ENST00000442992.6	ENSG00000111247.15	RAD51AP1	4.13309	8.60382e-10	3.07665e-07	0.045689	0.081289	0	0.016963	0.085266	1.25481	0.89759	0.802461	2.00388	0.278988	3	6	0	2	6	68	48	53	133	20
ENST00000522156.1	ENSG00000156482.11	RPL30	22.9445	3.43416e-14	2.15462e-11	0	0	0	0	0	0	0	18.7305	33.1603	0	0	0	0	0	0	0	0	291	523	0
ENST00000665936.1	ENSG00000055130.18	CUL1	22.544	9.52278e-14	5.0555e-11	0	0	0	0	0	3.19033	0	1.22123	0	0	0	0	0	0	0	225	0	105	0	0
ENST00000541152.6	ENSG00000184640.20	SEPTIN9	26.1207	6.06247e-18	2.61501e-14	0	0	0	0	0	26.4569	0	0	23.7859	11.0949	0	0	0	0	0	1919	0	0	2135	1044
ENST00000491815.1	ENSG00000116731.23	PRDM2	1.98267	3.10339e-05	0.00355781	1.20247	1.8104	1.26572	0.801966	1.53149	5.39589	7.89747	2.53114	11.5909	2.2886	23	33	20	15	31	86	124	49	227	47
ENST00000480308.5	ENSG00000072694.22	FCGR2B	-1.00452	9.19043e-05	0.00808257	17.6359	19.3442	21.7513	10.7709	17.1888	12.286	10.1764	4.61306	10.9066	10.0508	2386	2506	2336	1419	2458	1378	1130	631	1514	1463
ENST00000530254.6	ENSG00000196535.20	MYO18A	4.88662	8.83166e-05	0.00786474	0.239352	0.146616	0.205861	0.209781	0.145312	0.02704	11.5435	0.03149	0.27287	20.3256	45	27	31	39	29	5	1774	6	53	4095
ENST00000347642.7	ENSG00000013561.18	RNF14	6.97749	3.67613e-05	0.00403155	0	0	0	0.011083	0	0	0.256085	1.53267	0.386609	0.110363	0	0	0	2	0	0	26	189	49	15
ENST00000514508.2	ENSG00000184432.11	COPB2	-8.34537	4.82429e-06	0.000796532	0.001277	0.004731	0.042851	3.30292	0.770864	0	0	0	0	0	1	1	4	325	83	0	0	0	0	1
ENST00000273037.9	ENSG00000144559.11	TAMM41	-7.69124	4.91878e-06	0.000810191	0.256374	0.680656	2.19334	1.68286	0	0	0	0	0	0	10	25	66	62	0	0	0	0	0	0
ENST00000706880.1	ENSG00000176978.15	DPP7	-23.359	1.19784e-14	1.02293e-11	1.08594	5.11271	0	0	0	0	0	0	0	0	60	269	0	0	0	0	0	0	0	0
ENST00000645023.1	ENSG00000245532.11	NEAT1	22.3107	1.70786e-13	8.30057e-11	0	0	0	0	0	0	0	2.43976	0.849782	0	0	0	0	0	0	0	0	236	84	0
ENST00000331335.9	ENSG00000168386.19	FILIP1L	-6.34648	3.47865e-05	0.0038536	0.167043	0.05297	0.177013	0.161661	0	0	0	0	0	0	21	7	18	20	0	0	0	0	0	0
ENST00000284259.11	ENSG00000154114.13	TBCEL	-9.17023	3.10474e-08	9.07938e-06	1.31804	1.92063	0	0.62551	0.544639	0	0	0	0	0	150	209	0	70	66	0	0	0	0	0
ENST00000394830.7	ENSG00000163939.19	PBRM1	8.4511	8.7485e-06	0.00128191	0	0	0	0	0	0	1.84195	0.061002	0.083475	0.530864	0	0	0	0	0	0	222	10	13	84
ENST00000348069.7	ENSG00000162711.18	NLRP3	23.0181	2.85671e-14	1.95204e-11	0	0	0	0	0	1.3669	0	3.21771	0	0	0	0	0	0	0	126	0	360	0	0
ENST00000443841.6	ENSG00000125740.15	FOSB	24.2439	1.14114e-15	1.87131e-12	0	0	0	0	0	0	0	6.29746	0	7.16536	0	0	0	0	0	0	0	616	0	746
ENST00000689772.1	ENSG00000183020.15	AP2A2	1.10489	2.9021e-05	0.00337186	0.478817	0.359101	0.331938	0.739971	0.474152	1.07309	1.18878	0.941554	1.57981	0.9612	65	47	36	98	68	121	133	129	220	141
ENST00000483235.5	ENSG00000118007.13	STAG1	1.39502	1.77656e-05	0.00228322	0.079764	0.16626	0.115932	0.15791	0.163625	0.364471	0.386683	0.224136	0.691604	0.407117	13	24	14	24	27	46	48	35	107	66
ENST00000526738.1	ENSG00000173039.20	RELA	1.10059	9.78671e-06	0.00140131	2.63025	3.92463	3.42088	3.27812	3.43898	9.84689	6.71308	5.59272	12.3071	5.72173	78	112	81	95	108	242	163	167	373	182
ENST00000478730.7	ENSG00000160991.17	ORAI2	21.8787	4.89762e-13	2.07368e-10	0	0	0	0	0	0	0.582809	0	0	1.15911	0	0	0	0	0	0	149	0	0	388
ENST00000526025.2	ENSG00000026508.21	CD44	1.8659	8.91179e-05	0.00791566	0.185219	0.38325	0.230414	0.401206	0.099283	0.591384	0.889835	1.61988	1.58342	0.760494	6	11	6	12	4	15	22	49	49	25
ENST00000378034.7	ENSG00000136108.15	CKAP2	1.51471	7.31354e-05	0.00682366	0.867278	1.79458	0.848176	0.661532	1.74968	2.52867	4.46511	4.3191	5.1603	2.23088	50	98	39	37	106	120	209	249	302	137
ENST00000447274.7	ENSG00000172932.16	ANKRD13D	1.69279	1.36718e-06	0.000289435	1.40699	2.01303	2.79159	1.65138	2.37148	2.98075	5.45387	7.6307	12.6827	8.23895	87	120	137	100	155	153	277	477	804	548
ENST00000585782.1	ENSG00000104964.15	TLE5	1.29179	8.58052e-05	0.00770071	3.64045	3.55202	2.64073	3.57903	4.32414	4.86822	10.5007	5.59858	15.4375	13.098	54	50	31	51	67	59	126	83	232	206
ENST00000252818.5	ENSG00000130522.6	JUND	1.32488	6.81556e-05	0.00652394	38.8572	47.2902	30.8986	30.0668	31.2116	92.9711	66.8921	46.7328	211.848	93.2144	2167	2526	1368	1633	1840	4298	3060	2632	12117	5592
ENST00000475389.5	ENSG00000167613.16	LAIR1	-1.33261	0.000115264	0.00973674	6.81376	4.09135	9.42837	7.08569	10.2351	2.45907	2.564	1.80699	3.8214	6.07018	341	197	375	346	542	103	106	92	197	327
ENST00000563741.5	ENSG00000162032.16	SPSB3	1.75158	3.08018e-05	0.00353708	0.705108	0.561256	0.829703	0.543305	0.789264	0.681995	2.51331	3.10353	2.56508	4.03158	36	28	34	27	43	29	105	159	133	219
ENST00000375472.8	ENSG00000157303.11	SUSD3	-1.38634	6.31319e-06	0.00097885	2.85641	5.9537	5.52838	4.04669	4.70336	1.46868	1.50899	1.73414	1.60482	3.38348	99	198	152	137	172	43	43	61	57	126
ENST00000591790.5	ENSG00000198046.13	ZNF667	-1.63804	5.43365e-05	0.00545063	0.858943	0.543051	0.532624	0.99179	0.683394	0.208615	0.075358	0.255247	0.276244	0.45827	131	79	65	147	110	27	10	40	44	75
ENST00000405000.6	ENSG00000152527.14	PLEKHH2	3.82183	2.84785e-06	0.000527264	0.020246	0.023574	0	0	0	0.236955	0.075347	0.11731	0.111289	0.208228	4	5	0	0	0	38	12	23	23	44
ENST00000366926.4	ENSG00000196660.12	SLC30A10	5.49417	4.52414e-05	0.00468819	0.01331	0	0	0	0	0.059282	0.078052	0.071891	0.027091	0.579432	3	0	0	0	0	10	13	14	6	119
ENST00000394163.2	ENSG00000197343.11	ZNF655	-11.4647	1.46849e-07	3.91305e-05	5.8708	3.40478	3.04506	6.46573	0	0	0	0	0	0	769	427	317	825	0	0	0	0	0	0
ENST00000510842.6	ENSG00000151292.19	CSNK1G3	-2.83497	1.25351e-05	0.00172333	3.82939	1.67428	1.30776	1.69757	4.93164	0.544199	0.395234	0.006203	0.558571	0.611378	220	92	60	95	299	26	19	1	33	38
ENST00000701757.1	ENSG00000231721.8	LINC-PINT	1.43372	6.27457e-05	0.00608201	0.12082	0.190217	0.154511	0.150656	0.228796	0.587666	0.770759	0.28425	0.467884	0.541166	8	11	8	9	15	29	38	18	29	35
ENST00000426481.5	ENSG00000138078.16	PREPL	22.8155	4.79281e-14	2.77963e-11	0	0	0	0	0	1.60304	0	0	1.13431	0	0	0	0	0	0	241	0	0	211	0
ENST00000454510.5	ENSG00000160633.13	SAFB	7.46795	6.81135e-06	0.00104696	0	0	0	0	0	0.458458	0	0.468616	0.140389	1.36268	0	0	0	0	0	30	0	37	12	113
ENST00000511663.5	ENSG00000087266.17	SH3BP2	6.02815	7.3019e-05	0.00682366	0	0	0	0.0805	0	0	1.57649	3.0434	1.7789	1.55407	0	0	0	3	0	0	37	86	51	47
ENST00000537345.5	ENSG00000163399.16	ATP1A1	6.06115	2.11138e-05	0.00265422	0.018967	0	0	0.071828	0.049723	0.087278	0.016576	7.39372	0.254421	3.10625	3	0	0	8	6	8	2	813	29	364
ENST00000366843.7	ENSG00000154380.19	ENAH	-23.6228	5.9978e-15	6.17818e-12	0	0.385718	0	0	0.782035	0	0	0	0	0	0	140	0	0	313	0	0	0	0	0
ENST00000278572.10	ENSG00000149273.15	RPS3	6.89869	1.80958e-05	0.00232134	0	0	0	0	0	0.796798	0	2.43341	0.807989	0.504298	0	0	0	0	0	18	0	65	22	15
ENST00000416624.6	ENSG00000110848.8	CD69	1.96416	2.57309e-05	0.00310932	9.3332	9.6163	10.3282	7.23256	13.2273	105.323	23.7486	16.9355	36.3231	31.0343	260	257	228	196	389	2429	542	476	1037	929
ENST00000339497.7	ENSG00000108100.18	CCNY	-23.6361	5.79544e-15	6.06018e-12	0.392908	0	0	0	2.82868	0	0	0	0	0	53	0	0	0	401	0	0	0	0	0
ENST00000338797.10	ENSG00000105662.16	CRTC1	23.9212	2.70386e-15	3.58859e-12	0	0	0	0	0	2.93661	0	2.14167	0	0.005935	0	0	0	0	0	488	0	434	0	2
ENST00000310343.13	ENSG00000134909.19	ARHGAP32	-23.664	5.38619e-15	5.71889e-12	0	0.456266	0	0.98103	0	0	0	0	0	0	0	128	0	280	0	0	0	0	0	0
ENST00000547246.1	ENSG00000080371.6	RAB21	1.85888	9.1143e-05	0.00805224	0.561433	0.396825	0.291781	0.287596	0.318997	2.27185	0.855701	1.58303	2.45692	1.06893	8	5	3	4	5	24	9	20	32	15
ENST00000478283.5	ENSG00000198492.16	YTHDF2	2.384	7.50116e-05	0.00693029	0.357067	0.729909	0.590461	0.285894	0.493771	0.895895	1.12781	3.87377	7.42696	1.26546	27	53	36	21	40	56	70	294	572	103
ENST00000422222.5	ENSG00000180376.17	CCDC66	7.92359	8.91356e-07	0.000195914	0	0	0	0	0	1.60255	1.08451	0.90265	0	0.736389	0	0	0	0	0	77	51	53	0	46
ENST00000689321.1	ENSG00000108055.11	SMC3	1.41524	7.06002e-05	0.00668377	0.225631	0.131174	0.078464	0.186843	0.078053	0.474977	0.308989	0.423856	0.402327	0.504084	29	16	8	23	11	50	32	54	52	68
ENST00000599883.2	ENSG00000105127.10	AKAP8	1.16083	4.59472e-07	0.000108227	0.980312	1.40324	0.988857	1.01947	1.01029	2.11435	2.32251	1.80674	4.0822	3.27633	65	88	52	65	70	115	125	120	275	231
ENST00000467269.5	ENSG00000167613.16	LAIR1	-2.28966	7.05349e-10	2.56209e-07	1.22673	1.45871	2.04321	1.12945	1.67117	0.243246	0.480485	0.492526	0.226441	0.19717	34	39	45	31	49	6	11	14	7	6
ENST00000374810.8	ENSG00000078804.13	TP53INP2	1.51803	3.10386e-06	0.000555047	1.35291	1.82296	0.920993	1.49431	1.06464	5.04265	2.74193	2.2948	7.45789	4.18694	162	209	88	174	135	499	269	277	913	538
ENST00000677704.1	ENSG00000197081.16	IGF2R	4.69246	4.39067e-05	0.00459124	0.026591	0.031003	0.003474	0.019541	0.145696	0.04104	4.69215	1.36597	0.122656	0.12911	11	13	2	8	64	14	1584	568	52	58
ENST00000370138.1	ENSG00000122477.14	LRRC39	-5.61846	4.27753e-06	0.00072534	0.679312	7.3e-05	1.36594	0.566126	0.476001	0	0	0	0.032042	0.0003	29	1	46	24	22	0	0	0	2	1
ENST00000703057.1	ENSG00000234741.10	GAS5	-3.18208	1.03778e-05	0.00147371	0.575186	0.732565	4.7363	2.03946	0.788575	0.114428	0.15599	0.111492	0.541617	0.123127	17	21	109	58	24	3	4	4	16	4
ENST00000582309.1	ENSG00000141522.12	ARHGDIA	1.89627	5.13015e-06	0.000838998	1.84898	1.57425	0.988281	1.18856	1.15764	4.7957	3.42856	4.79925	12.8469	3.38614	34	28	15	22	23	73	52	88	240	67
ENST00000687399.1	ENSG00000135968.22	GCC2	-24.2705	1.06862e-15	1.7988e-12	0	1.23576	0	0	2.19231	0	0	0	0	0	0	234	0	0	458	0	0	0	0	0
ENST00000430858.2	ENSG00000094631.22	HDAC6	6.52307	1.39188e-08	4.30765e-06	0	0	0	0	0	0.028742	0.286123	0.223755	0.177699	0.147441	0	0	0	0	0	3	26	25	21	18
ENST00000302754.6	ENSG00000171223.6	JUNB	1.08788	2.23728e-07	5.71874e-05	51.6796	71.9812	38.8117	58.8951	64.2559	150.979	96.8085	137.212	169.595	117.371	2734	3647	1630	3034	3592	6622	4201	7330	9203	6679
ENST00000588822.1	ENSG00000181038.14	METTL23	1.91917	0.000116482	0.00980187	0.722724	1.11374	0.470925	0.199593	0.377494	2.21571	1.35817	3.18263	1.6198	3.80439	22	33	12	6	13	56	34	98	51	125
ENST00000552049.5	ENSG00000161835.11	TAMALIN	3.79451	1.09978e-06	0.000238683	0.154711	0.277726	0.149302	0.033407	0.074085	3.531	0.954455	1.11787	5.34293	0.261063	8	13	6	2	4	143	39	56	268	14
ENST00000319545.12	ENSG00000037757.14	MRI1	23.1361	2.10957e-14	1.55663e-11	0	0	0	0	0	0	0	0	7.00219	0.739027	0	0	0	0	0	0	0	0	629	70
ENST00000643707.1	ENSG00000174748.22	RPL15	7.1512	1.70751e-05	0.00222347	0	0	0	0	0	0	2.03522	1.18064	0.580653	5.41447	0	0	0	0	0	0	28	20	10	97
ENST00000651624.1	ENSG00000124795.17	DEK	22.1162	2.76758e-13	1.25671e-10	0	0	0	0	0	0	0.819706	2.70661	0	0	0	0	0	0	0	0	51	205	0	0
ENST00000614499.5	ENSG00000119977.22	TCTN3	-8.97352	5.9512e-08	1.66284e-05	2.24617	0.755753	2.13065	0	0.897843	0	0	0	0	0	166	54	125	0	70	0	0	0	0	0
ENST00000627981.1	ENSG00000281181.1	ENSG00000281181	3.85573	4.48299e-05	0.00465954	0.864142	1.81095	0.272794	0.506007	2.78946	0.29899	20.6816	4.42816	25.2238	55.3527	24	47	6	14	79	7	453	120	691	1589
ENST00000602725.5	ENSG00000184007.22	PTP4A2	-3.0281	1.58859e-05	0.00209631	5.28339	0.872261	11.0397	8.44992	0.871939	0.801836	1.13033	0.744931	0.369606	0.444264	512	81	850	798	90	65	90	73	37	47
ENST00000530292.3	ENSG00000140521.18	POLG	-2.41864	2.85435e-08	8.44902e-06	1.64603	3.19024	2.49276	1.57241	2.60867	0.613957	0.644301	0.490349	0.122199	0.429245	183	340	220	171	307	57	59	56	14	52
ENST00000344780.4	ENSG00000124104.19	SNX21	22.2219	2.1301e-13	1.01386e-10	0	0	0	0	0	0	0	1.90225	1.53947	0	0	0	0	0	0	0	0	173	142	0
ENST00000521509.5	ENSG00000121022.14	COPS5	-1.32656	1.77001e-05	0.00227906	1.98416	3.51789	5.57311	4.08941	6.50052	2.04753	1.70495	2.11252	2.02252	1.5179	220	373	490	441	760	188	155	236	230	181
ENST00000533213.7	ENSG00000099204.22	ABLIM1	5.58815	2.97427e-05	0.00343834	0	0	0	0.021492	0	0.195003	0.058153	0.086342	0.061051	0.899691	0	0	0	5	0	36	11	20	14	212
ENST00000409487.7	ENSG00000169554.23	ZEB2	-25.2335	7.57971e-17	2.61557e-13	0	0	0	5.54522	3.12307	0	0	0	0	0	0	0	0	837	512	0	0	0	0	0
ENST00000679538.1	ENSG00000166598.16	HSP90B1	23.9038	2.82844e-15	3.68311e-12	0	0	0	0	0	0	0	0	6.34343	11.2399	0	0	0	0	0	0	0	0	522	970
ENST00000590325.1	ENSG00000179218.15	CALR	1.12161	0.000113955	0.00964978	2.53604	2.75861	2.26537	2.73362	2.39209	4.84589	4.41713	3.83307	11.5537	6.94696	58	60	41	61	58	91	82	88	268	169
ENST00000597085.1	ENSG00000131408.15	NR1H2	2.47475	1.55251e-06	0.000319839	0.625475	0.819284	0.187567	0.716287	0.984154	2.79291	3.18604	3.81118	9.67685	1.98508	16	20	4	18	27	59	67	98	251	54
ENST00000510814.6	ENSG00000168310.12	IRF2	-24.6627	3.67986e-16	8.46553e-13	0	0.041973	0	5.89065	8.79707	0	0	0	0	0	0	3	0	349	566	0	0	0	0	0
ENST00000638270.1	ENSG00000042429.12	MED17	1.19092	1.40923e-05	0.00190701	0.952273	0.934047	0.816742	0.816856	1.09978	2.28617	2.79924	2.26912	3.13146	1.23474	60	57	41	51	74	120	145	145	203	84
ENST00000559809.2	ENSG00000140575.13	IQGAP1	1.40114	3.51355e-07	8.61121e-05	5.45479	6.84024	4.41476	4.13327	7.41087	13.9397	12.1096	11.5837	29.6727	17.0471	190	228	122	140	272	402	345	407	1057	637
ENST00000671089.2	ENSG00000127603.32	MACF1	27.1571	2.8613e-19	2.4684e-15	0	0	0	0	0	0	0	0	2.22264	20.5783	0	0	0	0	0	0	0	0	1149	11156
ENST00000643322.1	ENSG00000114423.23	CBLB	2.24073	3.2153e-06	0.000571917	0.030724	0.094349	0.044393	0.070534	0.118515	0.594194	0.47201	0.138873	0.335182	0.466261	4	10	4	8	14	53	42	16	37	54
ENST00000541346.1	ENSG00000089693.11	MLF2	1.28603	2.24744e-06	0.000436921	1.40777	1.77718	0.804888	1.9995	2.36887	4.66736	4.27578	4.47678	5.22185	4.07093	51	61	23	70	90	139	126	162	192	157
ENST00000415148.6	ENSG00000026508.21	CD44	4.79461	0.000110854	0.00943349	0.038428	0	0	0	0.062939	0.302858	0	1.15665	1.39701	1.15828	3	1	0	0	5	18	0	80	99	86
ENST00000684370.1	ENSG00000178188.16	SH2B1	22.9479	3.41892e-14	2.15462e-11	0	0	0	0	0	0	0	0	2.65915	1.44575	0	0	0	0	0	0	0	0	387	221
ENST00000521619.1	ENSG00000120533.13	ENY2	1.93755	2.42855e-06	0.000461726	0.69808	1.12775	0.431656	1.09333	1.41037	4.01459	2.18336	6.41772	3.91409	3.46463	28	44	14	43	60	134	72	260	161	150
ENST00000452869.2	ENSG00000181544.16	FANCB	-6.11508	5.24359e-05	0.00528302	0.046356	0.129154	0.14219	0.125725	0	0	0	0	0	0	7	17	15	17	0	0	0	0	0	0
ENST00000648991.1	ENSG00000229807.13	XIST	22.3609	1.50672e-13	7.53521e-11	0	0	0	0	0	0	1.25359	0	0.307842	0	0	0	0	0	0	0	230	0	71	0
ENST00000575576.5	ENSG00000131652.14	THOC6	-8.02304	1.63311e-06	0.000335444	1.31373	0	0.266258	2.22784	1.91773	0	0	0	0	0	52	0	9	86	80	0	0	0	0	0
ENST00000660388.1	ENSG00000286891.1	ENSG00000286891	-2.62983	0.000117606	0.00986218	0.493568	0.46394	0.115342	0.538136	0.623228	0.106518	0.126004	0	0.141761	0.025516	38	34	7	40	50	7	8	0	11	3
ENST00000645062.1	ENSG00000282851.2	BISPR	6.49583	3.53734e-05	0.00389984	0	0	0	0	0	1.03273	0.406847	1.05283	0	0.552623	0	0	0	0	0	26	10	32	0	18
ENST00000409965.5	ENSG00000138382.15	METTL5	-1.26517	1.7107e-06	0.000346228	7.70183	5.7845	10.9645	4.73771	6.03801	3.15232	3.82601	2.42625	4.13696	2.62705	196	141	222	118	163	67	80	63	108	72
ENST00000582170.1	ENSG00000125458.7	NT5C	-5.96882	3.31912e-05	0.00373973	1.33137	0	2.10279	1.4769	1.49413	0	0	0	0	0.094622	26	0	32	28	30	0	0	0	0	2
ENST00000697864.1	ENSG00000126524.12	SBDS	1.22179	8.63866e-07	0.000191089	17.2336	14.8456	9.5981	14.4169	12.3549	44.7755	29.8042	27.3987	51.908	24.562	1278	1055	566	1042	969	2754	1814	2053	3950	1960
ENST00000562558.6	ENSG00000205336.14	ADGRG1	-23.8954	2.91851e-15	3.73002e-12	0	0.583686	0	0	4.04621	0	0	0	0	0	0	63	0	0	478	0	0	0	0	0
ENST00000264748.6	ENSG00000127418.15	FGFRL1	8.77766	4.8718e-08	1.37798e-05	0	0	0	0	0	1.02142	1.30258	0	1.54503	1.52184	0	0	0	0	0	76	96	0	143	147
ENST00000414700.7	ENSG00000182199.11	SHMT2	23.1111	2.25004e-14	1.6306e-11	0	0	0	0	0	0	0	6.33883	3.52197	0	0	0	0	0	0	0	0	372	210	0
ENST00000378073.5	ENSG00000105429.13	MEGF8	23.8701	3.09783e-15	3.88722e-12	0	0	0	0	0	1.41951	1.71642	0	0	0	0	0	0	0	0	376	450	0	0	0
ENST00000700478.1	ENSG00000213024.13	NUP62	-7.23785	2.94272e-06	0.000540138	0	0.263677	0.794376	0.505805	0.384396	0	0	0	0	0	0	18	43	34	28	0	0	0	0	0
ENST00000579905.1	ENSG00000108587.16	GOSR1	1.49445	6.08996e-06	0.000955223	0.22519	0.369947	0.276879	0.346178	0.702138	0.830324	1.30028	1.35305	1.45654	1.17891	15	23	14	22	47	44	67	86	94	80
ENST00000645081.1	ENSG00000101126.18	ADNP	-24.1089	1.65018e-15	2.37264e-12	0	2.33133	0	0	2.00741	0	0	0	0	0	0	309	0	0	293	0	0	0	0	0
ENST00000333933.3	ENSG00000186787.10	SPIN2B	-7.87685	9.05934e-07	0.000197858	0.600913	0	1.04887	1.6802	2.31826	0	0	0	0	0	22	0	31	60	90	0	0	0	0	0
ENST00000414791.6	ENSG00000177409.12	SAMD9L	22.6258	7.75001e-14	4.31345e-11	0	0	0	0	0	0.964178	0	0	2.20319	0	0	0	0	0	0	114	0	0	322	0
ENST00000625423.2	ENSG00000137411.19	VARS2	22.4397	1.23726e-13	6.37233e-11	0	0	0	0	0	0	0	0	3.75141	0.470112	0	0	0	0	0	0	0	0	374	50
ENST00000346226.7	ENSG00000136717.15	BIN1	-7.63125	3.54355e-07	8.61121e-05	5.37954	0.128475	4.64706	6.63592	0.122894	0	0	0.071608	0	0	374	9	257	449	10	0	0	6	0	0
ENST00000434397.3	ENSG00000186787.10	SPIN2B	-6.16732	3.72137e-05	0.00406377	0.838816	0	1.4618	1.1036	0.397035	0	0	0.027183	0	0	31	0	43	40	16	0	0	2	0	0
ENST00000581531.5	ENSG00000010244.19	ZNF207	22.925	3.6254e-14	2.21422e-11	0	0	0	0	0	0	0	0	1.19509	4.2145	0	0	0	0	0	0	0	0	127	467
ENST00000593926.5	ENSG00000131408.15	NR1H2	5.37109	6.04763e-07	0.000138664	0.03835	0.023913	0.026255	0.068214	0.103412	0.282137	0.080994	9.66229	3.65969	0.545726	3	2	2	4	6	13	4	516	199	32
ENST00000698190.1	ENSG00000170581.15	STAT2	22.8451	4.44407e-14	2.62143e-11	0	0	0	0	0	2.84762	0	0	0	1.03144	0	0	0	0	0	297	0	0	0	140
ENST00000514906.1	ENSG00000176055.10	MBLAC2	-1.09012	5.71065e-05	0.00566265	0.88108	0.985361	1.58069	1.07987	0.956451	0.463513	0.419512	0.392681	0.902591	0.645858	50	53	71	59	57	22	20	23	52	39
ENST00000697457.1	ENSG00000145675.16	PIK3R1	-23.4842	8.6152e-15	8.25803e-12	0.571495	0	0	0	1.78666	0	0	0	0	0	107	0	0	0	352	0	0	0	0	0
ENST00000659938.1	ENSG00000247828.10	TMEM161B-DT	-8.28081	9.40131e-09	3.06053e-06	1.12098	2.06372	0.000576	1.86025	0.824687	0	0.017162	0	0	0	183	323	1	296	143	0	3	0	0	0
ENST00000395797.1	ENSG00000169740.14	ZNF32	-3.39532	1.40304e-05	0.00190237	0.622047	1.93532	10.3038	2.1536	1.70615	0.391675	0.602708	0.218243	0.053133	0.348492	22	65	284	73	63	12	18	8	2	14
ENST00000703776.1	ENSG00000142166.15	IFNAR1	1.22089	4.82432e-06	0.000796532	0.298485	0.435969	0.332548	0.611207	0.616835	1.0175	1.07478	1.17134	1.5759	1.19647	15	20	13	29	32	41	43	57	78	62
ENST00000506267.1	ENSG00000164104.12	HMGB2	2.02388	3.80222e-08	1.09337e-05	1.58522	1.5136	1.3345	1.36717	2.90149	4.07436	5.09672	7.68682	12.9627	10.4627	29	27	20	25	56	62	77	142	242	205
ENST00000457718.6	ENSG00000136205.18	TNS3	-24.9817	1.52817e-16	4.39444e-13	0	0	3.93889	1.26054	0	0	0	0	0	0	0	0	692	272	0	0	0	0	0	0
ENST00000498007.1	ENSG00000234745.14	HLA-B	1.18639	3.80057e-06	0.000657385	7.64775	6.50192	7.64381	10.1251	13.8612	19.6974	17.4282	18.4114	36.32	25.0685	241	196	191	310	461	514	450	585	1171	848
ENST00000418695.1	ENSG00000229598.1	PRDX3P1	1.14885	8.00446e-05	0.00733401	0.827413	1.07233	1.02009	1.24502	0.918635	3.50374	2.26526	2.01786	3.16813	1.6912	19	23	18	27	22	65	41	45	72	41
ENST00000625598.1	ENSG00000280614.1	ENSG00000280614	3.80408	5.90653e-05	0.00577393	0.837162	1.80231	0.326012	0.544337	2.74014	0.252306	19.8443	4.09342	23.5245	54.7119	23	47	7	15	78	6	435	111	644	1571
ENST00000674835.2	ENSG00000128272.18	ATF4	7.99245	2.26816e-14	1.6306e-11	0	0	0	0	0	1.69178	0.572788	0.888459	2.71641	1.60485	0	0	0	0	0	52	18	34	103	64
ENST00000251722.10	ENSG00000085982.16	USP40	-23.4359	9.77184e-15	9.11356e-12	0	0	1.10647	1.47101	0	0	0	0	0	0	0	0	145	236	0	0	0	0	0	0
ENST00000579467.1	ENSG00000263847.1	ENSG00000263847	1.03224	2.76384e-05	0.00323848	3.4097	3.70326	3.20796	3.46027	3.75127	8.31375	6.60216	6.71821	13.071	5.5442	54	56	41	53	63	109	86	107	211	94
