# Supplementary material for: Expression of USP25 associates with fibrosis, inflammation and metabolism changes in IgG4-related disease
Source: Nat Commun. 2024 Mar 23;15:2627. doi: 10.1038/s41467-024-45977-7 (PMC10960850; doi:10.1038/s41467-024-45977-7)
Supplement: Supplementary file 6 — Source Data [file 41467_2024_45977_MOESM6_ESM.xlsx]

## Sheet: Figure 1
Figure 1C
		HC																									IgG4
	B cell	7.52	6.57	3.27	6.39	3.23	6.49	9.19	5.83	6.15	12.7	13.2	11.9	7.67	16.4	12.3	8.1	12.1	23.6	23	3.57	2.61	5.26	3.88	3.93		8.45	6.37	16.3	6.14	6.28	0.48	2.84	5.31	3.19	13.6	19.4	3.49	3.55	2.45	6.21	9.09	9.95	11.6	13.6	8.84	12	11.1	2.35
	memory	16.3	13.5	23.3	14.1	17.2	17.3	11.7	23.5	38.9	11.7	11.4	4.69	19.6	11.8	12.9	26.8	13.9	9.56	9.38	20.3	27.7	21.9	11.5	21.9		27.3	25.2	22	20.2	27.5	72.4	37.9	23.5	17.5	13.7	15.7	29.6	37.1	42.6	17.1	19	20.7	24.6	21.7	8.76	13.2	14.2	44.6
	naive	60.8	64	60.9	65.1	65.4	61.5	63.4	55.7	33.1	69.7	70	74.2	57.8	72.6	71.2	39.8	70.3	81.4	81.6	62	52.2	49	71.8	51.7		24.4	37.8	67.1	51	47.5	3.45	33.2	55.8	51.4	74.6	66.1	46.8	38.4	22.5	56.6	40.7	56.8	52.5	59.9	70.5	69.8	67.1	23.3
	PBC	1.53	1.63	0.94	1.19	2.23	1.37	1	0.4	1.31	0.11	0.33	1.05	0.78	0.27	0.32	1.77	0.23	0.55	0.52	0.67	0.29	0.8	0.84	0.73		1.13	1.67	0.82	4.24	1.42	20.7	29.4	2.2	6.63	1.09	1.49	3.07	2.36	1.73	1.79	1.1	0.61	0.84	0.58	0.82	0.49	0.38	0.68
	Transitional	3.91	4.65	2.62	6.3	5.14	10.5	3.5	4.58	2.01	6.63	7.13	1.82	5.97	10.2	9.99	1.39	10.8	12.2	12.5	11.6	7.54	8.04	8.98	4.59		0.82	0.23	4.44	11.1	0.67	3.45	2.24	7.71	1.63	4.7	0.98	3.43	1.27	3.22	3.07	0.3	4.86	0.67	3.3	4.43	2.59	3.57	2.88
Figure 1D
		HC																						IgG4
	B cell	1	1	1	1	1	1	1	1	1	1	1	1	1	1	1	1	1	1	1	1	1		0.442083	1.20438	1.01904	0.585416	1.1206	0.482242	0.456944	0.801533	1.04309	0.985272	0.949608	0.847076	0.863971	0.855192	0.924368	0.795956	0.908244	0.826334	1.32375	0.47288	1.12248
	memory	1	1	1	1	1	1	1	1	1	1	1	1	1	1	1	1	1	1	1	1	1		0.598407	1.13631	1.04763	0.495287	1.16881	0.286864	0.336724	0.840397	0.889908	0.798004	0.832718	0.696383	0.924881	0.607614	0.950758	0.910205	0.787273	0.58312	1.43796	0.720053	1.56238
	naive	1	1	1	1	1	1	1	1	1	1	1	1	1	1	1	1	1	1	1	1	1		0.682774	1.29866	1.01052	0.655647	1.04454	0.736118	0.527303	0.773104	1.13812	1.03946	0.994481	0.754413	0.814709	0.970765	0.896517	0.730353	0.921805	0.947532	1.11242	0.435991	0.909525
	PBC	1	1	1	1	1	1	1	1	1	1	1	1	1	1	1	1	1	1	1	1	1		0.578484	0.886911	1.15896	0.740577	1.20975	0.72638	1.00493	1.02008	0.847295	1.35126	1.02763	0.953061	0.838806	0.641865	0.896149	1.69464	1.31642	0.445791	2.59688	0.990046	1.24249
	Transitional	1	1	1	1	1	1	1	1	1	1	1	1	1	1	1	1	1	1	1	1	1		0.640257	0.78558	1.25364	0.638217	1.38275	1.1378	0.719165	0.735658	0.888847	0.892664	0.982069	1.03665	0.906951	1.05364	0.877023	0.663106	0.782734	0.581148	1.10808	0.467959	1.09651
Figure 1E
		HC				IgG4
	total B cells	1	1	1		0.280583	0.034295	0.052445
	memory B cells	1	1	1		0.334482	0.812252	0.61132
	naive B cells	1	1	1		0.732043	0.712025	0.757858
Figure 1F
		HC							IgG4
	B cells	9894	11646	10683	10077	14385	12741		3857	5772	3781	4425	7195	7130
	memory	9684	10047	10782	10265	14794	11362		3969	5192	3946	4337	7392	7216
	Naive	10016	12199	10749	10202	14429	13102		3879	6178	3792	4648	7303	7370
	PBC	2008	996	1333	816	1046	642		1185	1009	1238	1185	555	466
	transitional	9278	10882	9955	8291	14118	12124		3266	3792	2192	3991	8677	7281
Figure 1G
		HC									IgG4
	B cells	2.32	2.58	2.79	2.65	1.04	1.47	1.58	1.35		6.13	8.47	0.79	1.3	0.63	1.87	2	1.37
	memory	2.15	3.59	4.07	8.4	1.59	4.91	5.74	5.9		8.31	10.6	1.35	3.76	1.16	6.55	2.26	3.39
	Naive	1.91	1.79	2.47	0.82	0.21	1.15	2.32	0.61		4.68	7.34	0.52	0.48	0.23	0.88	0.66	0.66
	PBC	1.4	6.19	3.5	18.8	13.3	17.6	2.17	14.8		15.9	11.8	2.7	20	12.5	21.1	9.8	13.6
	transitional	1.87	2.61	2.99	1.55	0.087	3.54	2.78	1		6.25	8.78	0.17	26.1	5.26	5.32	50	13.5
Figure 1H
		HC						IgG4
	B cells	13.9	10.9	19	18	26.7		11.7	9.94	16.9	10.8	16.2
	memory	26.9	22	32.1	52.3	57.7		38.3	37	23	28.1	45.9
	Naive	1.68	2.5	5.65	0.97	3.69		1.87	1.3	4.37	3.04	2.36
	PBC	70	80	72.7	0	66.7		66.7	100	53.8	0	28.6
	transitional	11.6	17.8	30.9	31.8	37		46.4	31.6	37.7	27.8	44.2
Figure 1J
		HC-M																								HC-N
	3	98.1842	177.687	248.532	93.5117	224.087	247.957	214.592	203.091	128.813	218.175	208.379	182.267	214.621	219.525	121.708	99.5681	45.9396	293.946	143.207	360.497	412.697	199.367	388.533		17.0534	135.446	128.049	109.607	161.182	154.054	249.447	324.941	94.3276	266.312	142.173	57.2965	71.3839	187.938	162.131	183.812	183.266	139.69	208.56	237.035	203.673	52.1549	141.015	84.429
	5	131.226	464.516	142.736	219.148	410.665	312.557	253.642	94.8612	197.543	133.215	208.31	117.397	158.301	169.587	171.868	86.9049	88.3113	116.492	375.003						76.9222	156.982	180.889	138.095	93.2939	62.7319	138.458	131.139	154.881	111.754	170.439	125.325	268.93	294.723	46.7731	127.296	40.4746	159.134	108.928	217.035	48.068
Figure 1K
		HC-M																									HC-N
	3	96.4288	222.385	1135.48	1036.04	550.426	642.27	1725.34	689.818	581.353	495.057	466.436	1199.91	853.91	934.557	710.586	356.52	327.356	356.52	327.356	428.434	788.258	965.52	1151.15	338.403		252.212	507.638	463.713	464.177	644.368	531.029	708.967	605.218	785.899	270.763	754.789	558.894	510.706	662.643	448.199	160.639	637.39	587.105	268.119	512.28	229.056	381.857	665.138
	5	675.447	1518.43	342.628	1667.37	819.064	713.106	957.959	1018.08	221.233	859.397	414.217	747.738	1170.97	800.505	860.96	603.675	841.649	659.138	2125.74	399.053						443.158	1185.78	611.85	669.749	282.203	72.8223	703.174	765.386	913.254	418.224	276.471	654.017	1410.63	670.328	459.085	1047.29	322.647	870.427	585.737	1032.97	132.149
Figure 1L							Figure 1P
Figure 1N
		HC-M																									HC-N
	3	1738.2	3582.92	1287.39	1801.1	2059.67	1744.3	4022.61	2633.61	1133.7	2782.93	2304.64	1720.98	3053.63	4368.4	2415.93	908.601	4277.2	3313	2686.59	7389.57						2113.08	3283.01	2298.65	2669.4	1263.98	5385.38	2583.02	2280.99	2589.88	2357.91	854.97	6060.62	1722.22	1224.83	2993.59	2789.71	609.114	1313.12	4190.5	1777.6	1908.82	1513.38	2256.49
	5	2317.1	1729.76	1188.84	1012.38	1957.57	1663.77	1409.35	2115.58	2485.37	2295.38	2117.14	1117.02	2896.07	3039.65	1456.79	1109.35	2564.86	2124.16	1314.49	2009.99	2067.32	2812.07	1233.29	1409.57		933.015	2337.25	1378.67	1691.71	1906.29	1879.65	1664.84	1798.82	1919.46	2122.78	2068.02	1127.1	826.551	1496.92	2114.7	633.872	1603.42	745.472	891.84	2023.88	1104.05	1426.07	1124.07
Figure 1O
		HC-M																									HC-N
	3	30.9342	64.9262	45.0617	25.9668	13.9031	59.5546	40.5551	45.9054	111.768	36.1095	55.5447	14.182	35.9702	37.7264	14.895	37.1176	23.2548	67.0959	96.4556							100.021	51.2787	87.786	43.1586	19.5799	55.3987	16.0626	29.9932	20.1001	63.9982	1.52893	43.1857	14.884	21.0717	18.5625	35.6638	15.2926	31.3831	31.5617	59.3567	9.31716	40.0611	41.5248
	5	17.5297	53.6015	15.4702	36.3008	18.6126	86.9714	83.6612	76.9454	49.6596	68.0773	98.8375	86.0487	50.0079	7.10784	71.2127	94.8657	40.3362	69.5044	43.0665	60.7007	38.5958	33.4761	66.1124	12.9205		33.5699	46.1285	25.2567	102.719	12.8582	28.6996	105.096	64.9208	70.2339	92.0301	33.648	78.6938	13.7533	67.4978	20.5092	32.2616	56.9849	52.504	30.9216	34.1768	39.3078	13.4201	38.246
Figure 1R
	HC	13	27	17	17	17	19	22	23	25	24	29	19	21
	IgG4	10	12	16	18	14	18	13	18	12
Figure 1S
	HC	1.451	1.493	2.663	1.693	2.599	2.12	2.26	2	2.498	1.796	1.052	1.172	1.939	1.353	1.338	1.669	1.817	1.77	1.238	1.392	1.155	1.472	1.846	2.388	1.238	2.971	1.84	3.048	2.917	2.92	3.147	2.68	1.409
	IgG4	0.854	1.815	1.351	0.937	1.102	0.788	0.6	1.1	1.469	1.012	0.961	0.646	0.486	0.586	1.202	0.923	1.735	1.399	1.579	1.733	1.452	1.637	0.895	1.136	0.984	0.722	0.907	1.228	0.989	1.647	1.228	1.499	1.202	1.057
[truncated: 86 more columns]

## Sheet: Figure 2
Figure 2E
	data	0.93521	0	0	0	0	1.67281	0	0	0	0.969209	0.730369	1.4211	0	0	0	1.12912	0.913301	0.710961	0	0.931185	0	0	0	0.789594	0.803639	0	0	0	0	0.884039	1.09941	0	0	1.13253	0	0	0	0	1.48191	0	0	1.14721	0.547679	0	1.3893	1.51087	0	0.637078
	target.gene	USP25	USP25	USP25	USP25	USP25	USP25	USP25	USP25	USP25	USP25	USP25	USP25	USP25	USP25	USP25	USP25	USP25	USP25	USP25	USP25	USP25	USP25	USP25	USP25	USP25	USP25	USP25	USP25	USP25	USP25	USP25	USP25	USP25	USP25	USP25	USP25	USP25	USP25	USP25	USP25	USP25	USP25	USP25	USP25	USP25	USP25	USP25	USP25
	cell.subgroup	BT1	BM_PS	BN_R	BN_R	BT1	BN_R	BM_PS	BN_R	BN_R	BN_R	BM_US	BN_R	BN_R	BN_R	BT1	BN_R	BM_SR	BM_US	BN_R	BN_R	BN_R	BT2	BM_US	BM_SA	BM_SR	BM_US	BN_R	BT1	BN_R	BT1	BN_R	BM_PS	BN_R	BN_R	BM_US	BM_US	BN_R	BM_SR	BT1	BM_SA	BN_R	BM_US	BM_US	BN_R	BN_R	BM_SR	BN_R	BT1
	outcome	HC	HC	HC	HC	HC	HC	HC	HC	HC	HC	HC	HC	HC	HC	HC	HC	HC	HC	HC	HC	HC	HC	HC	HC	HC	HC	HC	HC	HC	HC	HC	HC	HC	HC	HC	HC	HC	HC	HC	HC	HC	HC	HC	HC	HC	HC	HC	HC
Figure 2F
		HC						IgG4
	total B cells	1	1	1	1	1		1.05775	0.84792	0.329078	0.121329	0.613017
	memory B cells	1	1	1				0.30566	0.543367	0.726986
	naive B cells	1	1	1				0.5	0.646176	0.385553
Figure 2H
		HC
	0	0.051579	0.081645	0.222215	0.034984	0.199622	0.032376	0.498633	0.464952	0.316037	0.472194	0.510306	0.635162	0.509375	0.303833	0.421925	0.501575	0.48006	0.504549	0.573535	0.505733	0.521886	0.552248	0.315416	0.36847	0.422851	0.061642	0.436	0.312433	0.542915	0.142197	0.192717	0.42802	0.162735	0.631489	0.427241	0.463538	0.694712	0.398981	0.658345	0.552398	0.298971	0.528635	0.478227	0.241668	0.604157	0.47841	0.410197	0.654842
	5	0.588785	0.36303	0.504476	0.624746	0.839734	0.508108	0.615174	0.612238	0.33811	0.544299	0.448235	0.550562	0.313581	0.217973	0.193384	0.26817	0.561703	0.231628	0.50342	0.401742	0.278746	0.641957	0.584269	0.116544	0.720654	0.546963	0.435357	0.493726	0.746483	0.274388	0.576807	0.240641	0.624784	0.31319	0.528828	0.566963	0.560807	0.407363	0.43485	0.705313	0.448094	0.335847	0.450705	0.217879	0.36132	0.386393	0.602158	0.348992
	10	0.368668	0.308175	0.350011	0.139364	0.219778	0.543531	0.379022	0.462201	0.551259	0.307935	0.454334	0.364814	0.246648	0.503285	0.417765	0.468686	0.463928	0.444678	0.308856	0.436591	0.674112	0.59976	0.552263	0.165318	0.31478	0.479516	0.146132	0.235009	0.136206	0.416188	0.415584	0.109213	0.466108	0.089299	0.554838	0.34583	0.49451	0.462465	0.30803	0.428492	0.42907	0.0531	0.139304	0.433054	0.453781	0.319369	0.29765	0.488553
	30	0.084105	0.393019	0.309324	0.310767	0.333362	0.426587	0.069003	0.224151	0.181867	0.367418	0.525185	0.271555	0.388311	0.200957	0.2717	0.367103	0.215025	0.511715	0.060475	0.256408	0.617808	0.339928	0.433964	0.077863	0.342067	0.268105	0.314159	0.246569	0.420417	0.320867	0.036276	0.173912	0.131522	0.119449	0.366227	0.304068	0.224824	0.195668	0.538864	0.547172	0.154446	0.523673	0.135056	0.288126	0.19795	0.168054	0.028471	0.240066
Figure 2I					Figure 2J								Figure 2K				Figure 2L
Figure 2M
Figure 2N
Figure 2O
[truncated: 1,803 more columns]

## Sheet: Figure 3
Figure 3B
	WT	11.4	14.8	9.36	13.6	14	8.54
	USP25 KO	13.8	18.6	17.3	20.9	14.4	18
Figure 3C
		WT					USP25 KO
	PC	2.34	3.08	3.15	1.8		17.9	12.4	8.68	3.8
	PBC	3.09	3.66	3.73	4.84		11.8	15.9	6.19	8.92
Figure 3D
	WT	1.2069	1.77865	1.79601	1.94733
	Usp25 KO	18.0763	8.40409	2.40767	10.7831
Figure 3E
	WT	1	1	1
	Usp25 KO	2.15846	1.51572	1.91853
Figure 3G
	Mock		LCMV
	WT	KO	WT	KO
	0.55	0.48	5.79	10.7
	0.9	1.19	6.16	12.4
	0.62	0.91	6.67	14.6
	0.29	0.92	4.22	8.53
	0.18	0.32	7.26	9.58
Figure 3H
	Mock		LCMV
	WT	KO	WT	KO
	2.12	2.31	4.91	5.13
	4.24	4.02	4.53	4.29
	3.41	3.27	3.24	6.14
	1.41	2.23	2.58	4.06
	1	0.66	3.47	4.19
Figure 3I
	Mock		LCMV
	WT	KO	WT	KO
	220.855	1917.79	3026.23	5392.57
	185.039	1261.78	3877.71	3815.01
	265.234	3528.34	2828.38	3885.74
	844.24	1661.53	3214.57	4041.8
	489.94	1893.48	2895.97	5200.99
Figure 3J
		WT				KO
	500	1.38267	1.6526	1.4999		3.13837	3.05573	3.0253
	1000	0.781333	1.02047	0.875733		2.98727	2.77003	2.44703
	2000	0.432333	0.5363	0.436467		2.42393	2.35623	1.75267
	4000	0.2047	0.299767	0.2368		1.9565	1.79217	1.16593
Figure 3L
	Mb1cre+/-Btkfl/+	5.57	4.48	5.98	4.44
	Mb1cre+/-Btkfl/fl	8.47	7.51	7.77	5.36
Figure 3M
		Mb1cre+/-Btkfl/+					Mb1cre+/-Btkfl/fl
	PC	2.2	2.36	2.53	2.87		5.45	7.53	3.86	6.7
	PBC	2.6	2.89	3.2	5.15		7.92	12.6	7.32	8.67
Figure 3N
	Mb1cre+/- Btkfl/+	3.01438	2.3908	3.46783	2.10188	2.5296
	Mb1cre+/-Btkfl/fl	4.08243	3.93843	4.11342	3.68676	3.68676
Figure 3O
	Mb1cre+/-Btk fl/+	1	1	1
	Mb1cre+/-Btk fl/fl	1.59107	1.86607	1.77769
Figure 3P
	Mb1cre+/-Btkfl/+	231.946	215.928	242.372	135.981	385.556
	Mb1cre+/-Btkfl/fl	239.885	254.698	144.689	315.366	190.688

## Sheet: Figure 4
Figure 4B
	WT	0.00291612	0.119657	0.0295235	0.418559
	KO	0.209651	0.653758	0.526378	0.521007
Figure 4C
	WT	0.919664	1.77388	6.08927	5.7192	0.897895	0.819227
	KO	4.79878	10.2118	5.85955	3.47774	10.7979
Figure 4D
	WT	0.150418	0.293986	0.206231	0.327894	0.396661
	KO	0.443997	0.649414	0.875922	1.08826	0.244005
Figure 4E
	WT	185.069	154.849	146.473	92.3987	128.723	145.523	175.593	186.345	195.233	173.175	201.067	184.232	60.1637	170.063	98.1431
	KO	199.319	199.228	183.658	187.343	150.895	191.962	177.218	192.263	192.015	177.286	183.867	165.272	157.094	197.899	148.909
Figure 4G
		HC
	0	198.754	159.666	172.352	203.929	186.893	247.717	155.223	119.573	59.464	181.959	157.03	117.117	170.152	156.715	192.876	164.344	147.887	133.738	78.9279	164.086	164.547	98.0451	80.3419	92.822	140.345	130.224	118	126.301	56.1739	129.257	123.713	156.289	162.719	113.231	219.067	163.674	225.828	152.526	171.446	209.082	83.2014	203.878	128.846	203.472	138.463	182.655	225.236	147.277
	5	602.156	344.361	622.951	716.654	814.005	550.661	668.302	508.747	619.096	596.863	527.513	639.74	738.823	335.012	762.144	525.861	507.064	508.477	682.801	503.353	624.177	430.765	478.182	720.068	539.185	593.893	541.44	566.535	653.26	305.827	668.636	578.1	332.552	315.747	677.484	464.584	410.944	366.966	434.874	564.68	330.172	436.959	530.497	770.366	743.823	437.21	108.379	881.412
	10	377.346	672.315	604.011	498.599	654.72	291.474	422.411	342.109	438.724	424.561	338.239	375.137	688.962	356.605	634.329	499.798	350.944	352.634	276.301	519.337	442.853	441.422	447.078	514.377	292.591	454.579	320.987	622.67	346.797	491.531	626.542	447.872	499.637	607.194	347.915	521.91	114.91	561.407	489.763	425.228	315.057	427.879	379.722	279.929	548.062	406.629	382.352	342.409
	30	192.392	115.729	99.9475	102.152	244.795	192.414	190.827	202.808	285.593	134.034	98.885	115.09	154.793	136.541	153.101	54.4574	300.132	134.677	70.4521	151.064	246.885	85.6116	97.5699	174.153	193.947	125.608	66.3882	140.481	120.513	77.2916	418.952	232.955	86.3664	225.576	219.134	102.419	160.321	95.0015	143.789	171.405	207.363	168.25	247.814	65.649	325.366	373.08	237.051	156.678
Figure 4K
	WT	367.641	47.2645	176.915	135.044	132.872	41.0212	42.0391	48.3842	44.2446	335.135	376.226	110.274	257.026
	KO	404.185	422.406	151.263	440.932	347.825	116.484	441.17	224.384	330.215	305.921	440.355	348.165	256.551
Figure 4H								Figure 4I
Figure 4J								Figure 4M
[truncated: 296 more columns]

## Sheet: Figure 5
Figure 5A
Figure 5B
	Time (min)	HC				IgG4
	1.43884	7.62835	10.1394	10.1903		4.33088	6.78969	4.03836
	10.1711	8.29743	11.1695	10.4988		4.40896	6.77523	4.26236
	18.9187	8.43453	10.4426	10.5925		3.92045	6.48392	4.12954
	27.7844	11.0449	14.8059	12.2811		4.30887	8.10537	3.89611
	36.4882	10.7131	14.951	12.5433		4.44146	7.17155	4.20242
	45.2507	10.7142	14.474	12.2271		4.46947	6.68056	4.07876
	54.0945	16.724	21.0287	17.8617		5.70305	9.32097	5.43468
	62.8189	17.2921	22.1302	19.3657		5.49075	8.86833	5.59263
	71.495	17.9864	22.4766	19.8793		6.05689	9.95307	5.87024
	80.363	18.1548	25.1797	21.7444		6.67224	10.5686	6.43025
	89.1294	17.5364	23.8664	20.8186		6.61608	9.41902	6.64981
	97.9307	16.7788	22.6202	19.9437		5.93216	12.9638	6.06762
Figure 5C
	Time (min)	HC				IgG4
	1.4365	49.3334	79.9521	68.7023		48.1589	25.3829	30.4601
	10.2023	52.1396	95.0831	67.5533		40.1976	23.402	27.6082
	18.9196	50.6509	84.377	64.6455		35.6666	21.2639	27.3895
	27.7369	16.1449	53.1661	25.0261		19.0977	6.86812	12.2569
	36.4347	14.3406	52.325	23.9368		16.9849	3.71913	13.7688
	45.1952	17.6277	50.904	26.3739		17.3339	5.62753	12.9111
	54.0552	89.9148	101.442	98.3216		33.2467	20.0945	27.9436
	62.8139	96.0134	96.5165	93.16		31.8239	22.0164	29.9338
	71.5717	99.0023	85.1288	95.223		31.8333	17.3576	28.7889
	80.4385	19.6337	32.6815	21.4901		12.741	0.171209	11.2673
	89.2052	20.1093	32.8064	23.6424		11.5263	1.94269	10.4853
	98.0242	18.2264	29.7086	23.4127		11.9306	-1.49755	10.2947
Figure 5F
		HC
	0	526.335	521.822	371.324	549.245	581.096	463.676	374.616	390.626	747.045	757.035	562.844	372.559	365.568	556.585	505.897	757.257	453.687	365.101	333.759	363.494	419.776	471.317	399.53	386.888	565.338	584.981	383.844	472.39	585.139
	5	670.801	544.349	649.236	699.735	721.645	593.418	590.953	514.597	683.257	885.078	740.65	1008.79	1154.74	824.259	768.25	635.842	501.909	1063.48	1462.15	905.467	787.148	987.439	994.769	927.783	633.164	831.666	410.883	1235.04	675.04	829.017	706.356	652.754	624.429	634.841	748.828	388.075	703.666	411.718	734.502	556.864	602.436	485.486	577.394	778.281	1007.25	771.575	1266.65
	10	628.061	792.305	578.856	572.34	531.284	374.712	364.432	511.401	666.977	874.777	857.152	523.341	462.895	384.414	752.621	635.691	543.101	714.718	591.495	914.817	674.237	733.68	1051.78	792.947	828.258	681.974	574.767	323.202	659.714	804.54	452.317	745.87
	30	377.088	443.324	424.136	406.669	498.138	420.055	381.777	363.931	381.111	404.252	398.725	418.999	403.046	380.606	341.717	356.411	520.707	577.132	591.422	560.118	511.362
Figure 5G
		HC																																													IgG4
	0	81.951	88.7924	62.6245	90.2104	91.5763	83.8619	64.9475	69.2935	132.753	157.257	113.523	19.2557	19.7464	31.1819	25.9292	35.4912	20.1064	24.0601	20.1643	23.8529	29.6633	31.7418	36.2291	31.0597	51.6642	45.0996	29.921	32.7309	41.8821																	57.0892	103.044	105.35
	5	198.705	190.865	261.016	269.515	239.036	178.308	216.376	179.097	184.348	178.481	186.638	199.356	244.613	161.914	177.897	158.459	109.995	272.232	320.193	238.452	168.303	262.045	210.942	235.59	262.922	365.778	152.94	298.598	264.601	211.577	193.39	234.13	145.303	283.43	223.939	283.58	194.42	209.789	211.395	223.083	320.047	372.839	290.762	621.033		36.1374	50.5088	42.3043
	10	184.053	225.634	152.196	111.877	151.697	88.8937	93.4785	107.026	138.881	274.672	170.582	117.021	108.766	55.3844	150.45	126.509	137.607	159.736	104.68	158.623	129.581	156.53	227.671	166.079	194.753	158.092	142.045	89.4251	135.95	246.971	104.406	133.47														57.9511	15.4596	23.4008
	30	82.1279	92.6003	83.7799	75.7068	90.0734	79.1436	67.9519	70.1476	73.0432	73.8049	76.039	76.4207	77.6866	63.9706	58.4527	63.1097	79.7208	95.5327	90.5904	75.086	60.8098																									33.2843	15.0327	32.5666
Figure 5H
		HC
	0	0.445825	0.303745	0.255239	0.274079	0.285157	0.403794	0.424511	0.30804	0.162527	0.497474	0.392839	0.269347	0.341755	-0.03322	0.12079	0.046034	0.208604	0.27833	0.033053	0.123095	0.087047	0.156392	0.005673	0.148946	0.135749	0.213666	0.135625	0.179806	0.171
	5	0.539775	0.417649	0.346487	0.516898	0.5011	0.452824	0.475887	0.514006	0.527587	0.414644	0.066431	0.529439	0.422355	0.415496	0.478593	0.424238	0.275411	0.239655	0.451057	0.484038	0.165158	0.761372	0.544658	0.597479	0.357142	0.227987	0.163658	0.702719	0.194439	0.449311	0.322874	0.488851	0.245422	0.439489	0.567838	0.095719	0.574434	0.210939	0.571624	0.390911	0.449071	0.702473	0.120639	0.031453	0.463194	0.237198	0.519375
	10	0.542688	0.409714	0.524508	0.504513	0.525982	0.455993	0.616305	0.47747	0.493184	0.577251	0.510309	0.195264	0.620113	0.277409	0.545565	0.560369	0.388603	0.567028	0.228524	0.55224	0.470937	0.588313	0.514879	0.63603	0.556738	0.491495	0.468693	0.333785	0.509488	0.710613	0.630074	0.531521
	30	0.229244	0.414371	0.483411	0.605955	0.51235	0.514034	0.517507	0.291088	0.500944	0.556615	0.720356	0.483746	0.605774	0.637682	0.536751	0.57301	0.261911	0.228702	0.405629	0.599001	0.402213
Figure 5I
		HC																																															IgG4
	0	0.388839	0.262113	0.271345	0.276639	0.24188	0.314986	0.363854	0.320073	0.181053	0.526628	0.400026	0.235573	0.240606	0.002942	0.127835	-0.00395	0.166167	0.272066	0.097368	0.230953	0.211348	0.215792	0.071749	0.212253	0.138023	0.24386	0.126844	0.17197	0.175341																			0.273434
	5	0.405328	0.417121	0.399894	0.543249	0.51933	0.449111	0.303213	0.381607	0.441112	0.289128	-0.059	0.459044	0.272267	0.327182	0.24875	0.139783	-0.02305	0.275482	0.397768	0.478874	0.084894	0.588538	0.47001	0.490857	0.275581	0.209122	0.36711	0.629871	0.334992	0.438009	0.32589	0.358426	0.217388	0.480702	0.448002	0.495526	0.25861	0.489633	0.302352	0.423467	0.639575	0.354462	0.232927	0.612122	0.361841	0.535221		0.337226
	10	0.587236	0.285576	0.469146	0.437585	0.552838	0.708786	0.663719	0.485255	0.485536	0.612951	0.626709	0.176818	0.552049	0.467863	0.635377	0.423334	0.341418	0.457294	0.228193	0.705556	0.621297	0.492803	0.539126	0.606448	0.685767	0.422024	0.446979	0.462929	0.538285	0.736538	0.648484	0.360321																0.833235
	30	0.322072	0.271427	0.525249	0.568084	0.584971	0.589661	0.337397	0.335706	0.619228	0.560937	0.679041	0.510332	0.559468	0.640765	0.620698	0.585314	0.326247	0.300161	0.496637	0.627462	0.448668																											0.39021
Figure 5K
		HC
	Mock	34.0528	50.131	94.0926	109.181	90.4487	88.9545	12.3498	9.63891	28.7874	72.2126	7.66432	46.1748	15.4804	29.1328	57.9399	26.1847	18.5598	35.2201	44.6398	40.8708	44.6435	74.2031	36.7607	50.338	35.4461	18.3814	21.8734	44.23	66.9183	118.532	67.5663	22.7993	123.446	43.0841	77.1162	92.6283	32.7143	43.6629	57.1315	101.27	65.2459	90.9692	25.9024	91.0525	29.4081	44.7136	74.6484	84.6412
	sAg	70.4651	51.7161	93.0935	64.7438	78.8423	119.764	105.299	127.032	78.631	88.9778	99.3813	68.8769	65.6693	83.6756	90.401	74.8078	111.447	125.842	114.888	56.9132	130.448	113.261	124.281	69.245	149.188	77.2374	114.131	59.3439	98.8854	124.574	148.85	140.958	119.09	87.5838	125.841	111.981	122.096	77.4485	51.8684	75.5663	91.9874	114.755	179.565	79.3947	117.288	84.4182	149.015	181.187
Figure 5L
		WT
	Mock	33.8068	17.4823	81.6543	38.2591	37.0688	17.2197	59.3527	66.211	41.8941	26.7205	24.6772	33.7525	46.0021	27.9078	45.731	43.05	33.9831	38.224	32.8716	45.5871	32.1945	29.6612	24.0581	50.6691	55.7594	59.9136	36.0808	35.5227	55.6653	45.3349	32.4596	47.2804	43.8341	22.4369	35.4057	31.3389	25.8503	35.8243	69.2181	26.2295	60.8586	34.9737	29.8426	63.7644	39.8445	39.8675	28.8926	23.8531
	sAg	131.084	148.051	117.464	94.0296	63.0484	93.9056	74.0044	92.9288	161.884	101.307	125.538	97.8859	76.1351	56.2636	78.2715	89.2864	60.8981	66.3768	107.341	120.716	82.2262	87.5684	63.3985	150.565	71.5633	71.8328	105.507	82.3928	51.1876	79.0404	109.136	67.7957	81.9731	96.978	99.8496	84.4939	97.8659	95.7815	153.699	198.528	75.7292	90.5186	104.837	64.8168	71.7865	97.2631	134.69	107.97
Figure 5M
		HC	IgG4
	Mock	623	458
	sAg	4823	684
Figure 5N
		HC	IgG4
	0	19620	17817
	5	26025	20559
	10	29664	23202
	30	16646	8539
Figure 5Q
	HC	0.348338	0.053591	0.235799	0.021436
	IgG4	0.450161	0.476956	0.466238	0.460879
Figure 5R
	HC	11.1599	11.7557	8.03255	10.7143	8.66941	9.81985	8.11947	6.64665	8.03888	7.80341	9.42636	12.7971
	IgG4	5.91024	9.17667	8.3012	9.95733	7.80183	6.07301	4.45322	5.50885	6.90107	7.30721	9.55436	9.75348
Figure 5S
	WT	0.053591	0.064309	0.032154	0.075027	0.048231
	KO	0.096462	0.423366	0.150053	0.17149	0.139334
Figure 5T
	WT	12.6644	12.5664	6.25632	6.79836	6.17257	6.66719	4.96681	6.04456	5.57838	7.26612	6.99115	6.89791	8.03729	5.49147	5.37295
	KO	5.03319	5.20228	5.71903	6.21839	5.96713	5.04267	5.08692	6.62295	4.80879	5.33028	6.13622	6.34324	4.64286	4.45322	5.29709
[truncated: 98 more columns]

## Sheet: Figure 6
Figure 6D
	WT	KO		HC	IgG4
	1	0.150726		1	0.128514
	1	0.312083		1	0.328736
	1	0.245705		1	0.017763
Figure 6E								Figure 6F							Figure 6G
Figure 6I
		HC
	0	398.127	190.907	221.999	223.221	274.919	494.871	345.992	321.402	295.374	355.951	259.648	375.549	191.691	270.737	264.749	403.288	684.235	359.912	379.044	160.877	507.913	362.948	471.62	353.087	465.436	438.249	315.623	688.741	283.228	212.843	572.087	462.193	670.453	413.037	600.274	369.663	283.249	661.49	648.959	491.946	260.625	494.095	409.795	406.778
	5	274.818	327.561	312.838	387.331	154.234	168.284	273.397	309.259	283.209	252.298	246.965	368.664	207.398	149.124	203.379	192.703	289.71	118.34	158.449	194.811	161.818	275.198	205.945	289.335	214.77	281.018	298.852	184.423	240.639	250.439	232.5	236.625	309.728	201.873	148.558	218.129	252.472	243.919	267.653	341.889	193.838	141.175	208.141	111.56	118.637	177.34	330.603	340.429
	10	80.978	72.1755	75.0185	78.8645	50.593	59.3043	59.5491	88.2598	100.326	71.4516	73.7081	61.4124	73.9266	59.0935	73.2794	67.1146	71.7484	63.1878	105.896	98.2207	60.7143	64.1584	75.9295	65.3933	54.7257	52.3794	83.5376	61.8243	64.6062	88.1787	70.0099	66.4881	48.2429	73.0072	74.6358	66.5356	139.961	171.178	142.397	150.537	167.064
	30	125.937	81.1234	88.8675	77.5982	89.2997	68.939	76.0908	121.724	84.8815	97.3632	73.0548	65.1554	45.8832	106.468	70.8527	57.7233	61.0042	62.0262	85.0591	73.1507	68.3573	77.1211	119.826	85.924	68.8156	93.2161	87.9323	77.2754	65.295	60.8414	64.1458	73.8101	79.0215	93.7681	60.4384	71.186	119.371	98.6094	98.8146	71.8213	70.0253
Figure 6J
		HC
	0	0.139031	0.235118	0.294932	0.148565	0.234786	0.042906	0.006496	0.116838	0.129734	-0.10827	0.119589	0.071651	0.093013	-0.13537	0.161892	0.291801	0.159035	-0.00676	0.183521	0.177964	0.254165	0.248191	-0.12304	0.307424	0.071223	0.053045	0.094176	0.067948	0.216313	0.171566	0.229368	0.236314	0.126756	0.456646
	5	0.20309	0.17493	-0.0435	-0.0086	0.48924	-0.0209	0.1714	0.16315	0.16843	0.28448	0.45719	-0.067	0.07511	-0.086	0.26427	0.34776	-0.0097	0.24544	0.2286	0.18946	0.24983	0.46054	0.1683	0.28613	0.09793	0.18536	0.39119	0.39917	0.18988	0.17182	0.23075	0.24893	0.32329	0.16736	0.3187	0.0845	0.25946	0.255	0.25308	-0.066	0.16417	-0.0954	0.26563	0.26041	0.29784	0.27597	0.23877	0.40206
	10	0.07638	0.37536	0.19915	0.13421	0.13866	0.19136	0.06339	0.25438	0.40118	0.26085	0.44841	0.28417	0.19325	0.2932	0.3879	0.26172	0.08928	0.31185	0.19855	0.21751	0.24386	0.1672	0.44076	0.21591	0.29775	0.20704	0.28163	0.45674	0.21333	0.42423	-0.0077	0.15304	0.12558	0.2957	0.25582	0.16186	0.32158	0.45655	0.43381	0.43589	0.23835	0.39191
	30	0.128513	0.377743	0.256203	0.19895	0.395124	0.299751	-0.00898	0.064008	0.377628	0.34118	0.22819	0.342813	0.1859	0.282685	0.165973	0.061489	0.432981	0.257502	0.413984	0.237143	0.316899	0.242975	0.29685	0.420713	0.425011	0.317412	0.431096	0.213705	0.319151	0.158511	0.171744	0.436023	0.256611	0.210099	0.167747	0.339875	0.293608	0.450374	0.349375	0.078693
Figure 6L
		HC
	0	269.603	243.147	232.926	288.995	214.184	263.041	268.505	313.081	234.191	297.761	319.628	305.246	230.681	221.201	192.322	207.263	288.376	363.173	262.52	318.379	308	87.0196	306.017	201.166	328.942	298.47	337.849	130.935	411.443	366.625	396.868	292.869	334.618	378.807	360.714	288.818	162.962
	5	89.0982	113.968	124.619	86.7945	102.683	138.289	140.566	185.708	180.075	97.8295	133.766	107.818	88.6021	83.2038	105.274	170.229	133.929	64.8352	95.2923	196.219	102.147	130.016	85.422	131.895	94.6868	80.173	103.352	135.382	92.4406	71.3078	93.9155	100.868	98.2981	113.695	81.1622	77.4228	121.335	93.8148	123.294	108.59	78.6629	97.8969	52.8023	90.3437	71.7852	115.769	87.6904	120.749
	10	105.614	57.2307	115.578	46.0771	62.2129	58.027	49.6836	73.157	72.0357	129.32	43.2046	72.5314	54.7448	73.0954	49.5149	41.1161	70.6489	63.9041	52.7417	26.2452	70.0509	49.612	79.6438	119.566	51.1309	84.8242	69.2179	66.6786	71.4623	43.5068	60.5788	34.1883	52.3351	53.7514	69.9579	16.9811	47.5374	95.2169	108.066	56.918	35.4629	80.2343	50.666	56.9254	61.6028	43.8398	84.8963	38.1348
	30	101.285	189.374	186.358	129.497	168.059	145.466	135.058	194.382	176.652	141.362	115.559	121.352	111.609	132.418	213.679	87.2184	129.964	85.7503	176.908	244.901	60.0883	63.7198	132.92	78.0769	69.8584	104.308	155.582	134.651	125.915	81.4564	43.107	107.583	73.2646	49.0285	97.8068	117.803	63.0119	39.804	82.2648	164.775	108.776	119.606	120.366
Figure 6M
		HC
	0	0.38319	0.40033	0.37428	0.23172	0.31184	0.12641	0.37521	0.53314	0.66984	0.53635	0.28392	0.50428	0.4305	0.36349	0.17632	0.54613	0.2294	0.04513	0.47905	0.17287	0.16184	0.02608	0.17799	0.40068	0.55371	0.21949	0.16708	0.03143	0.35569	0.0991	0.20351	0.09794	0.1863	0.31323	0.3066
	5	0.482765	0.402569	0.187262	0.746078	0.468045	0.313217	0.440276	0.299106	0.025513	0.06212	0.542834	0.398501	0.367068	0.163086	0.022626	0.508707	0.047	0.101231	0.010439	0.384872	0.399495	0.458732	0.271497	0.355826	0.200534	0.157164	0.227292	0.195865	0.38765	0.32091	0.449733	0.132979	0.229468	0.399038	0.261301	0.446091	0.278897	0.037957	0.264339	0.087586	0.547238	0.331912	0.144246	0.307849	0.375801	0.156147	0.421581	0.397204
	10	0.557926	0.538825	0.48198	0.280659	0.284107	0.138215	0.457754	0.452099	0.400337	0.430155	0.321617	0.365585	0.379793	0.447815	0.253952	0.184939	0.112155	0.306731	0.461821	0.589443	0.412173	0.11986	0.296155	0.638286	0.33548	0.541179	0.448955	0.542007	0.581338	0.280033	0.229131	0.480689	0.399376	0.254401	0.186603	0.563902	0.320332	0.568522	0.401638	0.370135	0.113257	0.413382	0.512038	0.048524	0.252541	0.364744	0.193046	0.417089
	30	0.135557	0.500653	0.390753	0.254278	0.342009	0.222395	0.316859	0.494464	0.614195	0.563866	0.48986	0.306661	0.346937	0.30466	0.631899	0.233461	0.412495	0.320153	0.323905	0.37713	0.286426	0.459491	0.425173	0.487552	0.382845	0.43623	0.592705	0.581197	0.263282	0.473725	0.360816	0.436023	0.40426	0.665142	0.273501	0.165178	0.376415	0.438152	0.412682	0.15659	0.430451	0.510319	0.46595
[truncated: 87 more columns]

## Sheet: Figure 7
Figure 7B
		HC
	3	20.956	33.5507	26.7358	41.3501	32.2748	34.7168	49.5592	24.8514	21.894	26.4231	52.6393	40.4121	39.4066	23.5332	51.6253	51.4267	28.3666	30.4834	38.6207	33.2254	39.5883	50.5902	71.3011	37.8391	20.9729	30.1369	32.8409	26.2372	28.0075	26.1528	27.4921	53.9955	26.0049	49.3184	38.3968	63.3581	36.8885	33.9183	29.3046	26.026	64.313	31.5438	39.115	31.734	33.386	38.2151	57.6079	43.9527
	5	80.5454	89.0419	104.374	51.1521	70.1773	37.1462	36.3646	48.258	64.9552	49.7029	62.1878	72.9404	35.0421	41.3712	41.4726	53.4716	40.1924	35.6801	51.4816	62.0272	47.9411	54.1603	47.0116	51.1098	88.4673	72.3193	57.0502	42.8035	70.6969	43.3105	68.6605	45.4145	39.4657	38.4686	115.795	123.543	62.0906	100.145	74.4234	35.5027	77.4738
	7	45.6596	26.6471	56.8432	54.8194	33.8	24.5684	52.3731	27.9442	36.4787	44.5949	68.7408	45.9004	27.6864	51.1563	47.5988	20.0688	55.7066	60.9625	51.1098	57.6544	60.4597	71.449	66.1635	55.7742	35.4773	45.8624	29.0469	41.3163	66.041	79.1131	40.6234	36.2758	30.3946	59.1838	49.7494	36.973	22.6207	34.6661	56.8305	78.3273	30.1876	35.5999	64.4651	20.2673	74.3938	16.4184	105.473	20.1532
Figure 7C
		HC
	3	1481.81	1527.22	1551.22	1000.81	1666.58	1776.36	2270.52	1863.95	1598.14	1991.54	2006.42	1872.6	1516.32	1969.68	1814.91	1296.8	1540.86	1602.01	1645.79	2390.92	2574.49	2228.58	2316.34	1795.92	1937.47	1930.45	1152.81	2153.37	2108.66	2680.03	1970.96	1373.75	1336.2	1507.41	1427.81	2772	2066.72	1137.4	1489.85	1711.36	1303.61	1677.81	1285.29	2412.2	1302.8	3742.86	1083	1805.85
	5	3825.68	2818.52	2024.72	1311.98	1288.43	1934.53	2133.51	1288.67	1354.89	2451.6	1383.65	1390.7	1694.28	3005.09	1204.16	603.393	1438.55	1200.95	2571.89	969.776	769.576	1702.54	1253.33	2235.8	1571.02	2844.04	1709.29	1701.57	2005.38	2004.76	1806.51	2571.9	1440	1596.76	2679.89	1873.86	2902.32	1229.53	2795.29	1249.19	2039.26
	7	1868.13	1936.43	1844.57	2124.04	1015.91	2262.3	814.666	1372.92	1952.11	1753.16	834.281	1101.32	1448.36	856.951	1474.01	1357.1	1287.16	1759.21	912.558	1823.17	1994.61	1512.88	1974.63	1674.57	1152.14	1357.7	1633.61	1909.18	1770.48	1470.09	1251.66	1512.34	2218.07	1002.97	1721.94	1226.71	2614.7	1679.53	965.851	550.464	1603.09	1691.85	869.463	1665.53	968.053	1459.51	1291.14	1396.22
Figure 7D
		HC
	3	223.429	181.47	219.703	225.229	209.167	332.693	247.44	525.038	264.439	431.191	360.806	296.503	243.788	332.037	288.781	361.323	361.527	239.511	268.351	243.3	433.222	294.83	486.439	464.861	392.026	269.979	253.963	237.952	355.249	344.248	505.349	414.468	367.137	324.751	322.564	281.655	235.394	136.079	143.326	122.151	197.435	138.949	198.861	235.019	159.636	263.303	324.77	294.02
	5	518.191	466.786	490.473	458.633	401.079	424.297	481.231	353.663	479.592	399.695	367.97	351.906	668.942	401.63	420.816	330.455	313.659	303.733	334.003	394.467	367.106	434.096	357.466	416.243	381.353	438.428	332.793	378.983	376.871	505.813	328.692	388.876	320.394	320.868	407.139	347.748	370.57	286.856	395.064	344.083	259.75
	7	437.918	454.183	412.481	356.636	280.033	481.394	279.148	263.902	336.749	463.867	329.156	264.673	313.426	236.418	253.193	310.089	252.406	331.774	334.502	281.253	338.757	327.332	269.18	301.68	280.229	322.705	344.222	268.337	341.782	326.955	351.401	335.416	313.194	266.857	286.175	291.305	286.051	1679.53	965.851	550.464	1603.09	1691.85	264.644	252.331	261.966	257.938	122.395	194.95
Figure 7E
		HC
	3	0.283624	0.380037	0.694423	0.52898	0.553947	0.445127	0.274456	0.070272	0.694792	0.176157	0.767389	0.481201	0.199582	0.487599	0.621922	0.471126	0.288691	0.407052	0.622013	0.545955	0.5237	0.412232	0.660964	0.423977	0.537418	0.542533	0.537668	0.488894	0.505658	0.743048	0.39937	0.714892	0.441051	0.435007	0.409528	0.416814	0.379359	0.348853	0.234391	0.423698	0.380971	0.534385	0.719552	0.353539	0.556879	0.621824	0.684015	0.431208
	5	0.355507	0.329673	0.630076	0.338379	0.514766	0.651315	0.407017	0.503124	0.620496	0.486866	0.354045	0.671121	0.547714	0.725521	0.531874	0.359289	0.670026	0.298368	0.541227	0.542549	0.627894	0.492004	0.563158	0.271279	0.380219	0.397405	0.338593	0.533115	0.562123	0.38655	0.177986	0.24673	0.660477	0.505923	0.349516	0.47988	0.381895	0.366047	0.309523	0.349218	0.408313
	7	0.266452	0.549825	0.506685	0.67792	0.153701	0.429519	0.440555	0.68036	0.222338	0.692173	0.47429	0.652905	0.528326	0.292319	0.637008	0.398336	0.477229	0.555699	0.495521	0.408427	0.58904	0.578617	0.500076	0.108249	0.585916	0.616216	0.422986	0.500271	0.500665	0.791479	0.386886	0.201844	0.547578	0.532115	0.182188	0.803838	0.314133	0.304094	0.693594	0.44519	0.462641	0.389348	0.183821	0.484493	0.633443	0.508157	0.439419	0.510832
Figure 7F					Figure 7G				Figure 7L
Figure 7H
		HC	IgG4	HC+Latrunculin B	IgG4+Latrunculin B
	0	119609	166825	110884	54961
	5	84972	109297	75493	75224
	10	81684	103548	62695	46530
	30	80521	93962	92954	92620
Figure 7I
		HC	IgG4	HC+Latrunculin B	IgG4+Latrunculin B
	0	599	630	421	653
	5	653	937	461	784
	10	791	1142	526	748
	30	650	1072	551	614
Figure 7J
		HC	IgG4	HC+Latrunculin B	IgG4+Latrunculin B
	0	5915	3522	8279	5065
	5	7740	5600	9533	6522
	10	9951	4610	10325	6786
	30	6080	4958	8254	6562
Figure 7K
		HC				IgG4
	TP1	1	1	1	1	0.471392	0.154963	0.463294	0.539614
	ECON	1	1	1	1	0.524858	0.655197	0.784584
	PKM2	1	1	1	1	0.115423	0.65293	0.460094
Figure 7M
		HC cell line	IgG4-RD cell line
	0	12523	15989
	5	20419	21968
	10	13972	18714
	30	21179	20419
Figure 7N
	Time (min)	HC cell line				IgG4 cell line
	1.43598	18.7059	27.9419	20.115		20.0977	28.9375	39.2522
	10.1948	20.7298	26.8385	25.1127		22.8815	28.8088	35.9273
	19.0195	22.3479	26.6834	26.9916		24.74	28.7777	33.915
	27.8553	99.1336	93.8233	73.3152		97.6724	100.815	99.3459
	36.6774	100.049	90.3175	75.8994		102.038	99.3589	99.7449
	45.5023	98.2973	89.4615	76.0733		103.511	101.942	94.6199
	54.3764	122.016	114.395	116.897		117.771	103.666	113.837
	63.1652	125.995	116.19	106.26		112.249	102.256	119.892
	71.9488	127.454	113.912	118.762		107.918	109.49	129.193
	80.832	70.9151	90.1358	91.274		95.827	87.5342	100.496
	89.6255	62.526	74.3748	80.1205		79.1302	77.1133	81.8023
	98.4039	55.1388	63.9156	67.6218		66.9805	67.0998	68.3789
Figure 7O					Figure 7P								Figure 7Q
[truncated: 53 more columns]

## Sheet: Supplementary Figure 1
Supplementary Figure 1D
		HC										IgG4
	IgD	1	1	1	1	1	1	1	1	1		0.203416	0.138227	0.108374	1.94263	0.673903	0.638452	0.533189	2.16955	1.52578
	CD27	1	1	1	1	1	1	1	1	1		2.12766	2.04728	2.28678	0.565185	1.34203	0.723618	0.954545	1.06294	0.271053
Supplementary Figure 1I
		HC					IgG4
	Q1	9.79	2.34	6.94	6.11		1.76	3.85	3.28	0.73
	Q2	32.6	15.8	33.1	27.1		22.2	19.6	17.8	12.1
	Q3	13	17.9	18.5	22.3		31.3	21.9	13.7	16.6
	Q4	44.5	64	41.4	44.6		44.7	54.6	65.2	70.6
Supplementary Figure 1L
		HC							IgG4
	B cells	1	1	1	1	1	1		0.670455	0.87309	1.04648	0.894242	0.989924	0.892398
	memory	1	1	1	1	1	1		0.665656	0.899073	1.10735	0.799636	1.06057	0.86087
	Naive	1	1	1	1	1	1		0.676252	0.839744	0.988024	1.02985	0.939271	0.887755
	PBC	1	1	1	1	1	1		0.741106	0.926119	1.15065	0.889706	1.10747	1.01791
	transitional	1	1	1	1	1	1		0.624394	0.848797	0.957839	0.866594	1.07317	1.00358

## Sheet: Supplementary Figure 2
Supplementary Figure 2D
		HC-M																					HC-N
	3	45.1861	27.9632	32.0186	10.2606	36.2633	14.6652	27.9632	14.2571	19.9911	19.6377	50.7392	26.5328	34.3408	28.9981	21.9221	30.6051	41.9384					14.03	35.5566	35.8679	30.4284	9.12894	19.1918	12.3935	19.8649	10.7822	12.9488	132.222	14.9513	17.8835	35.4051	15.7085	16.3185	17.9634	16.9201	17.9297	49.9652	14.5348	15.4645	18.5229	16.247	29.5155	23.3945	10.5887
	5	34.101	45.5185	53.4274	200.21	29.3767	35.0602	27.757	82.3876	20.7736	33.7645	36.9701	13.4915	20.7568	11.998	9.13315	99.6485	31.1646	35.5902	16.0114	104.558		26.0406	33.39	31.8671	30.5672	64.542	36.9827	17.1094	99.6485	19.5073	16.7518	137.527	14.4843	20.4244	8.73349	20.8157	13.298	10.9379	12.6375	17.8582	53.1918	45.5816	37.1173	33.3311	32.4814	16.5162	18.586	11.2829
Supplementary Figure 2E
		HC-M																														HC-N
	3	152.602	902.446	921.949	502.518	331.524	1031.25	403.795	848.644	1064.82	801.812	527.353	832.815	2602.13	524.664	562.635	1774.83															2208.36	2021.48	1571.15	2900.63	527.747	1155.98	436.079	1098.71	1195.47	189.431	244.273	507.456	373.685	1173.55	729.243	565.4	487.375	834.639
	5	934.872	1533.1	867.248	533.785	596.005	419.981	407.376	786.368	233.069	23197.4	629.021	504.701	2403.07	225.5	791.511	236.04	1049.33	675.615	874.396	809.249	437.104	633.345	628.059	1643.36	440.804	262.377	336.654	318.543	466.917		4987.55	1532.12	1148.96	711.27	2202.9	1091.45	763.444	686.661	334.997	51433.5	53029.5	51680.7	21954.2	1659.75	2495.34	4806.05	1711.79	1716.56
Supplementary Figure 2F
		HC-M																														HC-N
	3	224.426	1741.16	2532.54	3700.43	957.568	1841.9	2406.55	1943.85	1074.53	1831.52	2799.81	1968.54	1534.03	4554.19	870.982	2549.66	5024.22	954.638													2413.26	1763.51	1108.81	1521.7	1058.58	4252.88	2736.16	3254.66	2238.84	4444.03	2226.52	2947.77	394.296	1140.5	3495.47	2998.42	2341.86	3509.47
	5	4132.15	3985	16947.8	25239.4	1977.5	1466.58	1555.11	703.273	958.141	1708.61	694.836	1428.81	653.284	883.588	1421.16	4073.93	7445.43	26672.8	203.174	20251.8	1088.71	1174.11	2928.43	269.585	2171.84	447.942	306.816	1600.15	9456.29		625.253	16880.8	8039.36	5095	1215.83	4818.85	4371.6	7497.81	10103.9	5281.49	17355.8	48912	26202.5	12632.1	17601.6	3531.35	4942.41	732.352
Supplementary Figure 2G
		HC-M																			HC-N
	3	158.535	305.443	195.886	531.995	321.346	337.922	936.409	394.922	400.699	577.223	561.991	527.224	812.721	349.42	89.6715	365.371	640.224			326.37	376.711	204.913	75.3806	253.038	234.771	473.418	330.574	738.789	229.428	313.029	874.341	744.091	504.731	280.684	128.117	693.299	898.089	462.544	563.262	572.949	711.727	139.746	122.154	364.486	405.734	199.799	443.891	607.349
	5	507.552	797.791	277.196	584.959	1004.02	1016.02	714.448	654.269	168.615	610.373	454.555	260.185	92.4611	216.331	441.258	410.201	450.918	862.642		452.665	462.312	299.082	483.772	276.145	584.334	653.574	698.172	590.511	1082.35	345.312	588.652	493.801	292.007	240.016	534.491	424.094	262.591	778.473	901.769	764.401	593.519	1011.46	395.594	416.308	813.826	904.677	368.751	475.177
Supplementary Figure 2L
	HC	1	1	1	1	1
	IgG4	0.318907	0.448674	0.61073	0.74478	0.777701
[truncated: 82 more columns]

## Sheet: Supplementary Figure 3
Supplementary Figure 3D
	sample	HC_A	HC_A	HC_A	HC_A	HC_A	HC_A	HC_B	HC_B	HC_B	HC_B	HC_B	HC_B	HC_C	HC_C	HC_C	HC_C	HC_C	HC_C	IgG4_A	IgG4_A	IgG4_A	IgG4_A	IgG4_A	IgG4_A	IgG4_C	IgG4_C	IgG4_C	IgG4_C	IgG4_C	IgG4_C	IgG4_D	IgG4_D	IgG4_D	IgG4_D	IgG4_D	IgG4_D
	cell	B_cell	T_cell	Monocyte	NK_cell	cDC2	Platelet	B_cell	T_cell	Monocyte	NK_cell	cDC2	Platelet	B_cell	T_cell	Monocyte	NK_cell	cDC2	Platelet	B_cell	T_cell	Monocyte	NK_cell	cDC2	Platelet	B_cell	T_cell	Monocyte	NK_cell	cDC2	Platelet	B_cell	T_cell	Monocyte	NK_cell	cDC2	Platelet
	count	417	5032	378	675	6	66	612	4918	303	784	6	52	398	4708	162	362	3	116	312	5159	1518	792	35	103	205	4426	561	352	10	54	71	347	141	152	11	6
Supplementary Figure 3E
	sample	HC_A	HC_A	HC_A	HC_A	HC_A	HC_A	HC_A	HC_A	HC_A	HC_A	HC_A	HC_B	HC_B	HC_B	HC_B	HC_B	HC_B	HC_B	HC_B	HC_B	HC_B	HC_B	HC_C	HC_C	HC_C	HC_C	HC_C	HC_C	HC_C	HC_C	HC_C	HC_C	HC_C	IgG4_A	IgG4_A	IgG4_A	IgG4_A	IgG4_A	IgG4_A	IgG4_A	IgG4_A	IgG4_A	IgG4_A	IgG4_A	IgG4_C	IgG4_C	IgG4_C	IgG4_C
	cell	BT1	BT2	BT3	BN_R	BN_A	BM_US	BM_PS	BM_SR	BM_SA	ABC	PC	BT1	BT2	BT3	BN_R	BN_A	BM_US	BM_PS	BM_SR	BM_SA	ABC	PC	BT1	BT2	BT3	BN_R	BN_A	BM_US	BM_PS	BM_SR	BM_SA	ABC	PC	BT1	BT2	BT3	BN_R	BN_A	BM_US	BM_PS	BM_SR	BM_SA	ABC	PC	BT1	BT2	BT3	BN_R
	count	55	22	1	143	0	34	34	55	24	4	1	126	167	4	50	1	61	91	32	31	4	3	24	25	3	120	1	35	69	53	25	7	9	3	1	1	144	61	10	2	6	26	1	27	3	0	109	7
Supplementary Figure 3F
	cell	BT1	BT1	BT1	BT1	BT1	BT1	BT2	BT2	BT2	BT2	BT2	BT2	BT3	BT3	BT3	BT3	BT3	BT3	BN_R	BN_R	BN_R	BN_R	BN_R	BN_R	BN_A	BN_A	BN_A	BN_A	BN_A	BN_A	BM_US	BM_US	BM_US	BM_US	BM_US	BM_US	BM_PS	BM_PS	BM_PS	BM_PS	BM_PS	BM_PS	BM_SR	BM_SR	BM_SR	BM_SR	BM_SR	BM_SR
	ratio	0.147453	0.221053	0.06469	0.0106383	0.0157895	0.0149254	0.0589812	0.292982	0.0673854	0.0035461	0	0.134328	0.00268097	0.00701754	0.00808625	0.0035461	0.573684	0.104478	0.383378	0.0877193	0.32345	0.510638	0.0368421	0.253731	0	0.00175439	0.00269542	0.216312	0.0105263	0	0.0911528	0.107018	0.0943396	0.035461	0.0263158	0.0447761	0.0911528	0.159649	0.185984	0.0070922	0.0421053	0.0447761	0.147453	0.0561404	0.142857	0.0212766	0.121053	0.119403
	sample	HC_A	HC_B	HC_C	IgG4_A	IgG4_C	IgG4_D	HC_A	HC_B	HC_C	IgG4_A	IgG4_C	IgG4_D	HC_A	HC_B	HC_C	IgG4_A	IgG4_C	IgG4_D	HC_A	HC_B	HC_C	IgG4_A	IgG4_C	IgG4_D	HC_A	HC_B	HC_C	IgG4_A	IgG4_C	IgG4_D	HC_A	HC_B	HC_C	IgG4_A	IgG4_C	IgG4_D	HC_A	HC_B	HC_C	IgG4_A	IgG4_C	IgG4_D	HC_A	HC_B	HC_C	IgG4_A	IgG4_C	IgG4_D
	celltype	BT	BT	BT	BT	BT	BT	BT	BT	BT	BT	BT	BT	BT	BT	BT	BT	BT	BT	BN	BN	BN	BN	BN	BN	BN	BN	BN	BN	BN	BN	BM	BM	BM	BM	BM	BM	BM	BM	BM	BM	BM	BM	BM	BM	BM	BM	BM	BM
[truncated: 18 more columns]

[truncated: 7 more sheets: Supplementary Figure 4, Supplementary Figure 5, Supplementary Figure 6, Supplementary Figure 7, Supplementary Figure 8, Supplementary Figure 9, Supplementary Figure 10]
